# Supplementary material for: (R)-3,3-Diethyl-1-(2-hy­droxy-1-phenyl­eth­yl)piperidin-2-one
Source: Acta Crystallogr Sect E Struct Rep Online. 2012 Jul 7;68(Pt 8):o2356. doi: 10.1107/S1600536812025433 (PMC3414289; doi:10.1107/S1600536812025433)
Supplement: Supplementary file 1 [file e-68-o2356-sup1.cif]

##############################################################################
#                                                                            #
# This CIF contains the data in a paper accepted for publication in          #
# Acta Crystallographica Section E. It conforms to the requirements of       #
# Notes for Authors for Acta Crystallographica Section E, and has been       #
# peer reviewed under the auspices of the IUCr Commission on Journals.       #
#                                                                            #
# Full details of the Crystallographic Information File format               #
# are given in the paper "The Crystallographic Information File (CIF):       #
# a New Standard Archive File for Crystallography" by S. R. Hall, F. H.      #
# Allen and I. D. Brown [Acta Cryst. (1991), A47, 655-685].                  #
#                                                                            #
# The current version of the core CIF dictionary is obtainable from          #
# ftp://ftp.iucr.org/pub/cif_core.dic.                                       #
#                                                                            #
# Software is freely available for graphical display of the structure(s)     #
# in this CIF. For information consult the CIF software page                 #
# http://www.iucr.org/resources/cif/software.                                #
#                                                                            #
# This file may be used for bona fide research purposes within the           #
# scientific community so long as proper attribution is given to the journal # 
# article from which it was obtained.                                        #
#                                                                            #
##############################################################################
data_global
_audit_creation_method     'WinGX routine CIF_UPDATE'
_journal_data_validation_number     ?
_journal_date_recd_electronic     2012-05-28
_journal_date_accepted     2012-06-05
_journal_name_full     'Acta Crystallographica, Section E'
_journal_year     2012
_journal_volume     68
_journal_issue      8
_journal_page_first     o2356
_journal_page_last     o2356
_journal_paper_category     QO
_journal_paper_doi     10.1107/S1600536812025433
_journal_coeditor_code     BT5939
_publ_contact_author_name     'Dr. Jorge R. Ju\'arez'
_publ_contact_author_address
;
Centro de Qu\'imica
ICUAP
Benem\'erita Universidad Aut\'onoma de Pueba
Puebla, Puebla
M\'exico
;
_publ_contact_author_email     jorge.juarez@correo.buap.mx
_publ_contact_author_fax     '+52 222 229 55 51'
_publ_contact_author_phone     '+52 222 229 55 00 ext 7287'
_publ_section_title
;
(<i>R</i>)-3,3-Diethyl-1-(2-hydroxy-1-phenylethyl)piperidin-2-one
;
loop_
    _publ_author_name
    _publ_author_address
    'Romero, Oscar'
;
Centro de Qu\'imica
Instituto de Ciencias
Benem\'erita Universidad Aut\'onoma de Puebla, 72570
Puebla, Pue.
Mexico
;
    'Ram\'irez, Johana'
;
Centro de Qu\'imica
Instituto de Ciencias
Benem\'erita Universidad Aut\'onoma de Puebla, 72570
Puebla, Pue.
Mexico
;
    'Ter\'an, Joel L.'
;
Centro de Qu\'imica
Instituto de Ciencias
Benem\'erita Universidad Aut\'onoma de Puebla, 72570
Puebla, Pue.
Mexico
;
    'Flores-Alamo, Marcos'
;
Facultad de Qu\'imica
Universidad Nacional Aut\'onoma de M\'exico, 04510
D.F.
Mexico
;
    'Ju\'arez, Jorge R.'
;
Centro de Qu\'imica
Instituto de Ciencias
Benem\'erita Universidad Aut\'onoma de Puebla, 72570
Puebla, Pue.
Mexico
;
_publ_section_synopsis     .
data_I
_chemical_name_systematic
;
(<i>R</i>)-3,3-Diethyl-1-(2-hydroxy-1-phenylethyl)piperidin-2-one
;
_chemical_formula_moiety     'C17 H25 N O2'
_chemical_formula_sum     'C17 H25 N O2'
_chemical_formula_weight     275.38
_space_group_crystal_system     monoclinic
_space_group_name_H-M_alt     'P 1 21 1'
_space_group_name_Hall     'P 2yb'
loop_
    _space_group_symop_operation_xyz
    'x, y, z'
    '-x, y+1/2, -z'
_cell_length_a     7.5380(3)
_cell_length_b     12.6705(6)
_cell_length_c     7.9255(4)
_cell_angle_alpha     90.0
_cell_angle_beta     91.776(4)
_cell_angle_gamma     90.0
_cell_volume     756.61(6)
_cell_formula_units_Z     2
_cell_measurement_reflns_used     3593
_cell_measurement_theta_min     3.6644
_cell_measurement_theta_max     25.9994
_cell_measurement_temperature     130(2)
_exptl_crystal_description     plate
_exptl_crystal_colour     colorless
_exptl_crystal_size_max     0.3457
_exptl_crystal_size_mid     0.2815
_exptl_crystal_size_min     0.1332
_exptl_crystal_density_diffrn     1.209
_exptl_crystal_density_method     'not measured'
_exptl_crystal_F_000     300
_exptl_absorpt_coefficient_mu     0.078
_exptl_absorpt_correction_type     analytical
_exptl_absorpt_process_details
;
(CrysAlis PRO; Oxford Diffraction, 2009)
;
_exptl_absorpt_correction_T_min     0.978
_exptl_absorpt_correction_T_max     0.99
_exptl_special_details     ?
_diffrn_ambient_temperature     130(2)
_diffrn_radiation_type     MoK\a
_diffrn_radiation_wavelength     0.71073
_diffrn_radiation_monochromator     graphite
_diffrn_measurement_device_type     'Oxford Diffraction Xcalibur Atlas Gemini'
_diffrn_measurement_method     '\w scans'
_diffrn_detector_area_resol_mean     10.4685
_diffrn_reflns_number     5226
_diffrn_reflns_av_R_equivalents     0.0389
_diffrn_reflns_theta_min     3.67
_diffrn_reflns_theta_max     26.06
_diffrn_reflns_theta_full     26.06
_diffrn_measured_fraction_theta_max     0.989
_diffrn_measured_fraction_theta_full     0.989
_diffrn_reflns_limit_h_min     -9
_diffrn_reflns_limit_h_max     9
_diffrn_reflns_limit_k_min     -14
_diffrn_reflns_limit_k_max     15
_diffrn_reflns_limit_l_min     -7
_diffrn_reflns_limit_l_max     9
_refine_special_details
;
Refinement of <i>F</i>^2^ against ALL reflections. The weighted <i>R</i>-factor
<i>wR</i> and goodness of fit <i>S</i> are based on <i>F</i>^2^, conventional
<i>R</i>-factors <i>R</i> are based on <i>F</i>, with <i>F</i> set to zero for
negative <i>F</i>^2^. The threshold expression of <i>F</i>^2^ >
2\s(<i>F</i>^2^) is used only for calculating <i>R</i>-factors(gt) <i>etc</i>.
and is not relevant to the choice of reflections for refinement.
<i>R</i>-factors based on <i>F</i>^2^ are statistically about twice as large
as those based on <i>F</i>, and <i>R</i>- factors based on ALL data will be
even larger.
;
_reflns_number_total     1552
_reflns_number_gt     1381
_reflns_threshold_expression     >2\s(I)
_refine_ls_structure_factor_coef     Fsqd
_refine_ls_matrix_type     full
_refine_ls_R_factor_all     0.0494
_refine_ls_R_factor_gt     0.0441
_refine_ls_wR_factor_ref     0.1141
_refine_ls_goodness_of_fit_ref     1.061
_refine_ls_restrained_S_all     1.06
_refine_ls_number_reflns     1552
_refine_ls_number_parameters     185
_refine_ls_number_restraints     1
_refine_ls_hydrogen_treatment     mixed
_refine_ls_weighting_scheme     calc
_refine_ls_weighting_details
                 'calc w=1/[\s^2^(Fo^2^)+(0.0844P)^2^] where P=(Fo^2^+2Fc^2^)/3'
_atom_sites_solution_hydrogens     geom
_atom_sites_solution_primary     direct
_atom_sites_solution_secondary     difmap
_refine_ls_shift/su_max     0
_refine_ls_shift/su_mean     0
_refine_diff_density_max     0.367
_refine_diff_density_min     -0.296
_refine_ls_extinction_method     none
loop_
    _atom_type_symbol
    _atom_type_description
    _atom_type_scat_dispersion_real
    _atom_type_scat_dispersion_imag
    _atom_type_scat_source
    C C 0.0033 0.0016 'International Tables Vol C Tables 4.2.6.8 and 6.1.1.4'
    H H 0 0 'International Tables Vol C Tables 4.2.6.8 and 6.1.1.4'
    N N 0.0061 0.0033 'International Tables Vol C Tables 4.2.6.8 and 6.1.1.4'
    O O 0.0106 0.006 'International Tables Vol C Tables 4.2.6.8 and 6.1.1.4'
_computing_data_collection
;
CrysAlis CCD      (Oxford Diffraction, 2009)
;
_computing_cell_refinement
;
CrysAlis CCD       (Oxford Diffraction, 2009)
;
_computing_data_reduction
;
CrysAlis RED      (Oxford Diffraction, 2009)
;
_computing_structure_solution     'SHELXS97 (Sheldrick, 2008)'
_computing_structure_refinement     'SHELXL97 (Sheldrick, 2008)'
_computing_molecular_graphics     'Ortep-3 for Windows (Farrugia, 1997)'
_computing_publication_material
                                   'WinGX publication routines (Farrugia, 1999)'
loop_
    _atom_site_type_symbol
    _atom_site_label
    _atom_site_fract_x
    _atom_site_fract_y
    _atom_site_fract_z
    _atom_site_U_iso_or_equiv
    _atom_site_adp_type
    _atom_site_calc_flag
    _atom_site_refinement_flags
    _atom_site_occupancy
    _atom_site_disorder_assembly
    _atom_site_disorder_group
    O O1 0.8432(2) 0.61989(14) 0.4209(2) 0.0257(4) Uani d . 1 . .
    C C10 0.9135(3) 0.4297(2) 0.2824(3) 0.0194(5) Uani d . 1 . .
    H H10 0.9956 0.4778 0.3421 0.023 Uiso calc R 1 . .
    O O2 1.1120(2) 0.29608(16) 0.3809(3) 0.0308(5) Uani d . 1 . .
    C C12 0.9617(3) 0.4306(2) 0.0986(3) 0.0209(5) Uani d . 1 . .
    C C1 0.7126(3) 0.56610(19) 0.3767(3) 0.0201(5) Uani d . 1 . .
    N N1 0.7335(3) 0.47186(16) 0.3024(3) 0.0193(5) Uani d . 1 . .
    C C11 0.9290(3) 0.3223(2) 0.3708(3) 0.0231(5) Uani d . 1 . .
    H H11A 0.8814 0.3263 0.483 0.028 Uiso calc R 1 . .
    H H11B 0.8632 0.2691 0.3068 0.028 Uiso calc R 1 . .
    C C13 0.9956(4) 0.3401(2) 0.0065(4) 0.0293(6) Uani d . 1 . .
    H H13 0.9863 0.2743 0.0576 0.035 Uiso calc R 1 . .
    C C8 0.5095(4) 0.7194(2) 0.3363(4) 0.0325(7) Uani d . 1 . .
    H H8A 0.3996 0.7502 0.3735 0.039 Uiso calc R 1 . .
    H H8B 0.606 0.7618 0.3835 0.039 Uiso calc R 1 . .
    C C14 1.0431(4) 0.3466(3) -0.1603(3) 0.0335(7) Uani d . 1 . .
    H H14 1.0637 0.2852 -0.2209 0.04 Uiso calc R 1 . .
    C C5 0.5857(3) 0.4055(2) 0.2393(3) 0.0264(6) Uani d . 1 . .
    H H5A 0.5552 0.355 0.3257 0.032 Uiso calc R 1 . .
    H H5B 0.6227 0.3664 0.1413 0.032 Uiso calc R 1 . .
    C C2 0.5257(3) 0.6069(2) 0.4118(3) 0.0253(6) Uani d . 1 . .
    C C15 1.0601(4) 0.4429(3) -0.2370(3) 0.0336(7) Uani d . 1 . .
    H H15 1.0942 0.4472 -0.3486 0.04 Uiso calc R 1 . .
    C C17 0.9776(4) 0.5275(2) 0.0182(4) 0.0305(6) Uani d . 1 . .
    H H17 0.9552 0.5892 0.0774 0.037 Uiso calc R 1 . .
    C C3 0.3739(3) 0.5360(3) 0.3417(4) 0.0313(6) Uani d . 1 . .
    H H3A 0.3361 0.4894 0.4307 0.038 Uiso calc R 1 . .
    H H3B 0.2736 0.5803 0.3088 0.038 Uiso calc R 1 . .
    C C6 0.5155(4) 0.6160(2) 0.6049(3) 0.0297(6) Uani d . 1 . .
    H H6A 0.5983 0.67 0.6438 0.036 Uiso calc R 1 . .
    H H6B 0.3972 0.6394 0.632 0.036 Uiso calc R 1 . .
    C C4 0.4252(3) 0.4704(3) 0.1921(4) 0.0315(6) Uani d . 1 . .
    H H4A 0.3276 0.4244 0.1581 0.038 Uiso calc R 1 . .
    H H4B 0.4511 0.5161 0.0979 0.038 Uiso calc R 1 . .
    C C16 1.0257(4) 0.5336(3) -0.1465(4) 0.0386(7) Uani d . 1 . .
    H H16 1.0354 0.5992 -0.198 0.046 Uiso calc R 1 . .
    C C9 0.5120(5) 0.7282(3) 0.1467(4) 0.0435(8) Uani d . 1 . .
    H H9A 0.5013 0.8009 0.1143 0.065 Uiso calc R 1 . .
    H H9B 0.4147 0.6888 0.0975 0.065 Uiso calc R 1 . .
    H H9C 0.6218 0.7003 0.1075 0.065 Uiso calc R 1 . .
    C C7 0.5558(5) 0.5153(3) 0.7018(4) 0.0397(7) Uani d . 1 . .
    H H7A 0.5463 0.5282 0.8205 0.06 Uiso calc R 1 . .
    H H7B 0.6741 0.4923 0.6791 0.06 Uiso calc R 1 . .
    H H7C 0.4726 0.4615 0.6671 0.06 Uiso calc R 1 . .
    H H1O 1.120(5) 0.249(3) 0.448(5) 0.041(10) Uiso d . 1 . .
loop_
    _atom_site_aniso_label
    _atom_site_aniso_U_11
    _atom_site_aniso_U_22
    _atom_site_aniso_U_33
    _atom_site_aniso_U_12
    _atom_site_aniso_U_13
    _atom_site_aniso_U_23
    O1 0.0195(9) 0.0215(9) 0.0361(9) -0.0021(8) 0.0025(7) -0.0075(8)
    C10 0.0156(11) 0.0178(12) 0.0249(12) -0.0015(11) 0.0012(9) -0.0026(10)
    O2 0.0233(10) 0.0281(11) 0.0410(11) 0.0065(8) 0.0035(8) 0.0138(9)
    C12 0.0132(10) 0.0231(13) 0.0264(12) 0.0017(11) -0.0011(9) -0.0001(11)
    C1 0.0220(12) 0.0193(12) 0.0191(10) -0.0027(11) 0.0022(9) 0.0019(10)
    N1 0.0150(10) 0.0189(10) 0.0241(10) -0.0002(9) 0.0010(8) -0.0023(8)
    C11 0.0199(12) 0.0237(13) 0.0261(12) 0.0015(11) 0.0057(9) 0.0023(10)
    C13 0.0348(14) 0.0236(14) 0.0296(13) 0.0064(13) 0.0032(10) 0.0003(12)
    C8 0.0245(14) 0.0235(14) 0.0494(18) 0.0044(12) 0.0018(12) 0.0016(13)
    C14 0.0383(16) 0.0343(16) 0.0280(14) 0.0090(14) 0.0039(12) -0.0061(13)
    C5 0.0186(12) 0.0239(13) 0.0366(14) -0.0026(11) -0.0005(10) -0.0079(11)
    C2 0.0196(12) 0.0232(13) 0.0334(13) 0.0009(11) 0.0061(10) -0.0010(11)
    C15 0.0328(14) 0.0463(18) 0.0221(12) -0.0049(14) 0.0062(10) 0.0002(12)
    C17 0.0358(15) 0.0225(14) 0.0335(14) -0.0033(13) 0.0060(11) 0.0001(12)
    C3 0.0152(11) 0.0356(16) 0.0431(15) -0.0001(12) 0.0035(10) -0.0032(13)
    C6 0.0262(13) 0.0282(14) 0.0353(14) -0.0004(13) 0.0106(10) -0.0054(12)
    C4 0.0174(12) 0.0350(15) 0.0420(15) -0.0029(12) -0.0017(11) -0.0084(13)
    C16 0.0516(19) 0.0298(16) 0.0347(15) -0.0089(15) 0.0054(13) 0.0070(13)
    C9 0.0451(19) 0.0331(17) 0.0517(19) 0.0011(15) -0.0065(14) 0.0105(14)
    C7 0.0446(17) 0.0420(18) 0.0330(15) 0.0031(16) 0.0104(13) 0.0049(14)
_geom_special_details
;
All s.u.'s (except the s.u. in the dihedral angle between two l.s. planes) are
estimated using the full covariance matrix. The cell s.u.'s are taken into
account individually in the estimation of s.u.'s in distances, angles and
torsion angles; correlations between s.u.'s in cell parameters are only used
when they are defined by crystal symmetry. An approximate (isotropic)
treatment of cell s.u.'s is used for estimating s.u.'s involving l.s. planes.
;
loop_
    _geom_bond_atom_site_label_1
    _geom_bond_atom_site_label_2
    _geom_bond_site_symmetry_2
    _geom_bond_distance
    _geom_bond_publ_flag
    O1 C1 . 1.239(3) ?
    C10 N1 . 1.471(3) ?
    C10 C12 . 1.513(3) ?
    C10 C11 . 1.534(3) ?
    C10 H10 . 0.98 ?
    O2 C11 . 1.419(3) ?
    O2 H1O . 0.80(4) ?
    C12 C13 . 1.387(4) ?
    C12 C17 . 1.390(4) ?
    C1 N1 . 1.343(3) ?
    C1 C2 . 1.534(3) ?
    N1 C5 . 1.471(3) ?
    C11 H11A . 0.97 ?
    C11 H11B . 0.97 ?
    C13 C14 . 1.383(4) ?
    C13 H13 . 0.93 ?
    C8 C9 . 1.508(5) ?
    C8 C2 . 1.550(4) ?
    C8 H8A . 0.97 ?
    C8 H8B . 0.97 ?
    C14 C15 . 1.371(5) ?
    C14 H14 . 0.93 ?
    C5 C4 . 1.500(4) ?
    C5 H5A . 0.97 ?
    C5 H5B . 0.97 ?
    C2 C6 . 1.540(3) ?
    C2 C3 . 1.544(4) ?
    C15 C16 . 1.384(5) ?
    C15 H15 . 0.93 ?
    C17 C16 . 1.368(4) ?
    C17 H17 . 0.93 ?
    C3 C4 . 1.508(4) ?
    C3 H3A . 0.97 ?
    C3 H3B . 0.97 ?
    C6 C7 . 1.515(4) ?
    C6 H6A . 0.97 ?
    C6 H6B . 0.97 ?
    C4 H4A . 0.97 ?
    C4 H4B . 0.97 ?
    C16 H16 . 0.93 ?
    C9 H9A . 0.96 ?
    C9 H9B . 0.96 ?
    C9 H9C . 0.96 ?
    C7 H7A . 0.96 ?
    C7 H7B . 0.96 ?
    C7 H7C . 0.96 ?
loop_
    _geom_angle_atom_site_label_1
    _geom_angle_atom_site_label_2
    _geom_angle_atom_site_label_3
    _geom_angle_site_symmetry_1
    _geom_angle_site_symmetry_3
    _geom_angle
    _geom_angle_publ_flag
    N1 C10 C12 . . 110.53(18) ?
    N1 C10 C11 . . 109.28(19) ?
    C12 C10 C11 . . 115.4(2) ?
    N1 C10 H10 . . 107.1 ?
    C12 C10 H10 . . 107.1 ?
    C11 C10 H10 . . 107.1 ?
    C11 O2 H1O . . 105(3) ?
    C13 C12 C17 . . 118.0(2) ?
    C13 C12 C10 . . 123.7(2) ?
    C17 C12 C10 . . 118.3(2) ?
    O1 C1 N1 . . 120.7(2) ?
    O1 C1 C2 . . 119.3(2) ?
    N1 C1 C2 . . 120.0(2) ?
    C1 N1 C10 . . 119.4(2) ?
    C1 N1 C5 . . 124.0(2) ?
    C10 N1 C5 . . 116.61(19) ?
    O2 C11 C10 . . 107.05(19) ?
    O2 C11 H11A . . 110.3 ?
    C10 C11 H11A . . 110.3 ?
    O2 C11 H11B . . 110.3 ?
    C10 C11 H11B . . 110.3 ?
    H11A C11 H11B . . 108.6 ?
    C14 C13 C12 . . 120.7(3) ?
    C14 C13 H13 . . 119.6 ?
    C12 C13 H13 . . 119.6 ?
    C9 C8 C2 . . 116.7(2) ?
    C9 C8 H8A . . 108.1 ?
    C2 C8 H8A . . 108.1 ?
    C9 C8 H8B . . 108.1 ?
    C2 C8 H8B . . 108.1 ?
    H8A C8 H8B . . 107.3 ?
    C15 C14 C13 . . 120.5(3) ?
    C15 C14 H14 . . 119.7 ?
    C13 C14 H14 . . 119.7 ?
    N1 C5 C4 . . 111.6(2) ?
    N1 C5 H5A . . 109.3 ?
    C4 C5 H5A . . 109.3 ?
    N1 C5 H5B . . 109.3 ?
    C4 C5 H5B . . 109.3 ?
    H5A C5 H5B . . 108 ?
    C1 C2 C6 . . 106.26(19) ?
    C1 C2 C3 . . 114.4(2) ?
    C6 C2 C3 . . 110.0(2) ?
    C1 C2 C8 . . 107.6(2) ?
    C6 C2 C8 . . 108.0(2) ?
    C3 C2 C8 . . 110.3(2) ?
    C14 C15 C16 . . 119.2(2) ?
    C14 C15 H15 . . 120.4 ?
    C16 C15 H15 . . 120.4 ?
    C16 C17 C12 . . 121.1(3) ?
    C16 C17 H17 . . 119.4 ?
    C12 C17 H17 . . 119.4 ?
    C4 C3 C2 . . 113.4(2) ?
    C4 C3 H3A . . 108.9 ?
    C2 C3 H3A . . 108.9 ?
    C4 C3 H3B . . 108.9 ?
    C2 C3 H3B . . 108.9 ?
    H3A C3 H3B . . 107.7 ?
    C7 C6 C2 . . 115.2(2) ?
    C7 C6 H6A . . 108.5 ?
    C2 C6 H6A . . 108.5 ?
    C7 C6 H6B . . 108.5 ?
    C2 C6 H6B . . 108.5 ?
    H6A C6 H6B . . 107.5 ?
    C5 C4 C3 . . 109.3(2) ?
    C5 C4 H4A . . 109.8 ?
    C3 C4 H4A . . 109.8 ?
    C5 C4 H4B . . 109.8 ?
    C3 C4 H4B . . 109.8 ?
    H4A C4 H4B . . 108.3 ?
    C17 C16 C15 . . 120.4(3) ?
    C17 C16 H16 . . 119.8 ?
    C15 C16 H16 . . 119.8 ?
    C8 C9 H9A . . 109.5 ?
    C8 C9 H9B . . 109.5 ?
    H9A C9 H9B . . 109.5 ?
    C8 C9 H9C . . 109.5 ?
    H9A C9 H9C . . 109.5 ?
    H9B C9 H9C . . 109.5 ?
    C6 C7 H7A . . 109.5 ?
    C6 C7 H7B . . 109.5 ?
    H7A C7 H7B . . 109.5 ?
    C6 C7 H7C . . 109.5 ?
    H7A C7 H7C . . 109.5 ?
    H7B C7 H7C . . 109.5 ?
loop_
    _geom_torsion_atom_site_label_1
    _geom_torsion_atom_site_label_2
    _geom_torsion_atom_site_label_3
    _geom_torsion_atom_site_label_4
    _geom_torsion_site_symmetry_1
    _geom_torsion_site_symmetry_2
    _geom_torsion_site_symmetry_3
    _geom_torsion_site_symmetry_4
    _geom_torsion
    _geom_torsion_publ_flag
    N1 C10 C12 C13 . . . . -116.5(3) ?
    C11 C10 C12 C13 . . . . 8.1(3) ?
    N1 C10 C12 C17 . . . . 65.3(3) ?
    C11 C10 C12 C17 . . . . -170.1(2) ?
    O1 C1 N1 C10 . . . . 3.5(3) ?
    C2 C1 N1 C10 . . . . -174.9(2) ?
    O1 C1 N1 C5 . . . . -177.1(2) ?
    C2 C1 N1 C5 . . . . 4.5(3) ?
    C12 C10 N1 C1 . . . . -110.0(2) ?
    C11 C10 N1 C1 . . . . 121.9(2) ?
    C12 C10 N1 C5 . . . . 70.6(3) ?
    C11 C10 N1 C5 . . . . -57.5(3) ?
    N1 C10 C11 O2 . . . . -167.33(19) ?
    C12 C10 C11 O2 . . . . 67.4(3) ?
    C17 C12 C13 C14 . . . . -0.3(4) ?
    C10 C12 C13 C14 . . . . -178.5(2) ?
    C12 C13 C14 C15 . . . . 1.0(5) ?
    C1 N1 C5 C4 . . . . 26.7(3) ?
    C10 N1 C5 C4 . . . . -153.9(2) ?
    O1 C1 C2 C6 . . . . -61.8(3) ?
    N1 C1 C2 C6 . . . . 116.6(2) ?
    O1 C1 C2 C3 . . . . 176.7(2) ?
    N1 C1 C2 C3 . . . . -4.9(3) ?
    O1 C1 C2 C8 . . . . 53.7(3) ?
    N1 C1 C2 C8 . . . . -127.9(2) ?
    C9 C8 C2 C1 . . . . 67.1(3) ?
    C9 C8 C2 C6 . . . . -178.6(2) ?
    C9 C8 C2 C3 . . . . -58.4(3) ?
    C13 C14 C15 C16 . . . . -1.3(4) ?
    C13 C12 C17 C16 . . . . -0.2(4) ?
    C10 C12 C17 C16 . . . . 178.2(3) ?
    C1 C2 C3 C4 . . . . -25.8(4) ?
    C6 C2 C3 C4 . . . . -145.3(3) ?
    C8 C2 C3 C4 . . . . 95.7(3) ?
    C1 C2 C6 C7 . . . . -56.3(3) ?
    C3 C2 C6 C7 . . . . 68.0(3) ?
    C8 C2 C6 C7 . . . . -171.5(2) ?
    N1 C5 C4 C3 . . . . -55.8(3) ?
    C2 C3 C4 C5 . . . . 55.9(3) ?
    C12 C17 C16 C15 . . . . -0.1(5) ?
    C14 C15 C16 C17 . . . . 0.8(4) ?
    C1 C5 N1 C10 . . . . 179.4(3) ?
loop_
    _geom_hbond_atom_site_label_D
    _geom_hbond_atom_site_label_H
    _geom_hbond_atom_site_label_A
    _geom_hbond_site_symmetry_A
    _geom_hbond_distance_DH
    _geom_hbond_distance_HA
    _geom_hbond_distance_DA
    _geom_hbond_angle_DHA
    _geom_hbond_publ_flag
    O2 H1O O1 2_746 0.80(4) 1.95(4) 2.745(3) 170(4) y
    C8 H8B O1 . 0.97 2.55 2.874(3) 100 ?
    C10 H10 O1 . 0.98 2.23 2.707(3) 108 ?
    C4 H4A Cg1 1_655 0.96 2.96 3.723(3) 137 y
