# Supplementary material for: (R)-3,3-Diethyl-1-(2-hy­droxy-1-phenyl­eth­yl)piperidin-2-one
Source: Acta Crystallogr Sect E Struct Rep Online. 2012 Jul 7;68(Pt 8):o2356. doi: 10.1107/S1600536812025433 (PMC3414289; doi:10.1107/S1600536812025433)
Supplement: Supplementary file 2 [file e-68-o2356-Isup2.hkl]

#
# h,k,l, Fc-squared, Fo-squared, sigma(Fo-squared) and status flag
#
data_I
_shelx_title ' ojrl-01C in P2(1)'
_shelx_refln_list_code          4
_shelx_F_calc_maximum       97.45
_exptl_crystal_F_000       300.00
_reflns_d_resolution_high  0.8088
 
loop_
 _symmetry_equiv_pos_as_xyz
 'x, y, z'
 '-x, y+1/2, -z'
 
_cell_length_a     7.5380
_cell_length_b    12.6710
_cell_length_c     7.9260
_cell_angle_alpha  90.000
_cell_angle_beta   91.776
_cell_angle_gamma  90.000
 
_shelx_F_squared_multiplier     1.000
 
loop_
 _refln_index_h
 _refln_index_k
 _refln_index_l
 _refln_F_squared_calc
 _refln_F_squared_meas
 _refln_F_squared_sigma
 _refln_observed_status
   2   0   0     9495.85    11778.00     72.07 o
   3   0   0        6.23       10.84      1.30 o
   4   0   0      215.19      240.94      3.76 o
   5   0   0       87.51       98.25      3.45 o
   6   0   0        3.87        6.58      2.23 o
   7   0   0        6.69        6.89      2.33 o
   8   0   0        9.03        7.10      2.15 o
   9   0   0       70.94       68.37      3.78 o
   3   1   0       57.91       75.59      1.56 o
   4   1   0       58.53       69.27      2.31 o
   5   1   0      138.73      150.03      2.76 o
   6   1   0      261.58      260.11      5.74 o
   7   1   0       49.76       45.38      2.34 o
   8   1   0       14.91       13.98      1.20 o
   9   1   0       32.07       28.02      2.41 o
   1   2   0     3221.66     4120.62     18.94 o
   2   2   0      259.85      375.51     19.94 o
   5   2   0      156.87      166.48      4.53 o
   6   2   0      426.79      434.39      4.01 o
   7   2   0       65.38       66.53      1.92 o
   8   2   0       57.42       54.32      3.21 o
   9   2   0       21.08       22.04      2.21 o
   1   3   0        5.00        5.31      0.59 o
   2   3   0       62.82       69.17      2.23 o
   3   3   0      307.47      426.82     11.09 o
   5   3   0       29.57       36.39      1.41 o
   6   3   0       53.83       58.39      2.85 o
   7   3   0      105.64      102.83      2.54 o
   8   3   0        5.28        4.03      1.73 o
   9   3   0        1.39        1.72      2.57 o
   0   4   0      415.52      367.64      3.72 o
   1   4   0      818.63      898.18     19.21 o
   2   4   0       16.96       19.26      1.14 o
   4   4   0       23.10       29.39      1.35 o
   5   4   0        2.26        1.20      0.57 o
   6   4   0       88.28       99.62      6.31 o
   7   4   0       10.96       13.68      1.01 o
   8   4   0       31.00       30.39      3.23 o
   9   4   0       11.80        5.73      4.58 o
   1   5   0      262.81      289.25      7.20 o
   2   5   0      101.74      128.45      6.93 o
   4   5   0       47.22       62.11      2.77 o
   5   5   0       43.75       50.39      3.29 o
   6   5   0       46.90       43.85      2.67 o
   7   5   0        1.18        0.31      1.34 o
   8   5   0        8.10        6.14      2.96 o
   0   6   0      302.01      337.76     17.96 o
   1   6   0      396.02      384.91      6.85 o
   2   6   0       44.01       55.29      3.27 o
   3   6   0      420.97      561.39     14.38 o
   4   6   0       76.32       94.47      2.98 o
   5   6   0      203.85      279.24      9.80 o
   6   6   0       37.17       45.65      2.78 o
   7   6   0       17.84       22.83      3.54 o
   8   6   0        8.05        3.21      3.02 o
   1   7   0       70.39       72.62      3.47 o
   2   7   0       72.70       72.54      2.47 o
   3   7   0       30.06       37.98      1.64 o
   4   7   0       40.50       49.88      1.99 o
   5   7   0       55.62       68.28      2.05 o
   6   7   0       17.13       21.05      3.01 o
   7   7   0       14.98       18.91      3.27 o
   8   7   0       17.51       19.79      3.54 o
   0   8   0       98.58      121.64      3.11 o
   1   8   0      548.82      525.59      5.13 o
   2   8   0        5.82        5.10      0.91 o
   3   8   0      309.52      343.11      7.79 o
   4   8   0      279.62      305.53      4.07 o
   5   8   0       95.42      123.76     12.82 o
   6   8   0      117.20      140.74     16.34 o
   7   8   0        8.98       10.39      3.10 o
   8   8   0       10.08        7.39      3.21 o
   1   9   0        9.63        9.15      0.92 o
   2   9   0       41.23       33.01      2.03 o
   3   9   0      185.42      176.35      5.50 o
   4   9   0      191.18      198.24      3.25 o
   5   9   0       42.87       45.18      3.84 o
   6   9   0       20.40       20.21      5.05 o
   7   9   0       71.13       87.91     14.83 o
   0  10   0      584.50      587.59      9.52 o
   1  10   0      183.53      187.48      2.84 o
   2  10   0      592.55      591.58      7.39 o
   3  10   0      238.87      237.80      5.50 o
   4  10   0       35.25       33.69      1.63 o
   5  10   0       28.06       29.63      2.91 o
   6  10   0       66.55       73.46      3.91 o
   7  10   0       52.92       64.01      5.94 o
   1  11   0        7.05        6.26      1.34 o
   2  11   0       76.42       69.65      3.11 o
   3  11   0      287.94      300.84      6.34 o
   4  11   0       41.56       36.02      2.77 o
   5  11   0       20.70       21.82      2.66 o
   6  11   0       32.58       39.67      3.23 o
   0  12   0       75.51       66.43      3.23 o
   1  12   0      129.34      124.11      2.96 o
   2  12   0      131.28      135.52      4.40 o
   3  12   0       61.74       58.67      3.82 o
   4  12   0        1.73        2.57      2.03 o
   5  12   0       19.93       19.53      2.49 o
   1  13   0       41.21       44.02      2.01 o
   2  13   0       13.58       13.03      2.13 o
   3  13   0       20.92       21.94      2.61 o
   4  13   0       20.10       22.87      2.75 o
   5  13   0        0.83       -1.26      2.33 o
   0  14   0       20.15       21.45      3.98 o
   1  14   0       12.48       12.46      2.23 o
   2  14   0       13.28       12.04      2.20 o
   3  14   0        3.67        5.51      2.19 o
   4  14   0        0.86        2.93      1.85 o
   1  15   0        3.83        2.49      1.68 o
   2  15   0        0.66        0.29      1.92 o
  -9   0   1       18.63       18.89      3.52 o
  -8   0   1       79.98       71.51      3.71 o
  -7   0   1        6.61        8.20      2.18 o
  -6   0   1        6.27        6.99      1.73 o
  -5   0   1       10.48        9.22      1.34 o
  -3   0   1      909.33     1113.42      8.26 o
  -2   0   1       15.47       19.07      2.50 o
  -1   0   1       96.59      115.67     21.55 o
   1   0   1     4204.77     3732.37     74.72 o
   2   0   1     3752.61     3840.44     45.56 o
   3   0   1     1989.45     2305.42      8.68 o
   4   0   1     1715.47     1895.98     19.04 o
   5   0   1     1578.43     1709.10      9.01 o
   6   0   1       50.20       47.06      3.15 o
   7   0   1       76.47       68.44      3.01 o
   8   0   1       10.82        8.51      2.18 o
   9   0   1       20.24       14.60      2.51 o
  -9   1   1       57.62       53.90      3.12 o
  -8   1   1       12.19       12.54      1.55 o
  -7   1   1       25.11       24.47      1.58 o
  -6   1   1      324.23      311.96      5.00 o
  -5   1   1       41.42       49.61      1.36 o
  -4   1   1      376.67      438.71      9.55 o
  -3   1   1      109.22      134.57      7.01 o
  -2   1   1      439.32      473.39      2.73 o
  -1   1   1     2031.56     1879.13     20.22 o
   1   1   1       63.93       50.56      1.05 o
   2   1   1      445.60      443.00      4.04 o
   3   1   1        6.55        6.29      0.62 o
   4   1   1      258.42      273.65      3.70 o
   5   1   1       32.10       30.76      1.08 o
   6   1   1      348.17      360.18      5.36 o
   7   1   1       49.92       51.77      1.86 o
   8   1   1        8.16        7.82      1.52 o
   9   1   1       22.04       22.00      1.97 o
  -9   2   1        7.69        8.21      1.78 o
  -8   2   1       26.45       26.35      1.85 o
  -7   2   1       36.15       33.52      1.71 o
  -6   2   1        4.24        4.50      1.15 o
  -5   2   1       94.97      115.43      1.74 o
  -4   2   1      514.24      685.40     19.67 o
  -3   2   1      654.55      794.10     10.61 o
  -2   2   1      260.98      309.55      9.89 o
  -1   2   1      817.74      728.81      8.45 o
   0   2   1     1458.32     1378.69     34.46 o
   1   2   1     1465.46     1461.22     15.54 o
   2   2   1     2025.09     2283.18     46.16 o
   3   2   1      239.11      289.48      8.18 o
   4   2   1      540.87      696.85     20.94 o
   5   2   1      252.06      274.53      3.67 o
   6   2   1      382.58      389.12      4.01 o
   7   2   1       15.72       15.24      1.42 o
   8   2   1        7.11        8.54      1.83 o
   9   2   1       40.93       40.04      2.85 o
  -9   3   1       11.14        9.47      2.56 o
  -8   3   1       12.82        9.88      1.78 o
  -7   3   1      132.04      142.45      3.13 o
  -6   3   1       39.98       39.10      1.62 o
  -5   3   1       52.18       66.67      1.59 o
  -4   3   1       56.62       64.83      2.07 o
  -2   3   1      658.42      779.30     20.42 o
  -1   3   1      416.66      382.51      2.66 o
   0   3   1      561.53      488.70      4.59 o
   1   3   1     1104.33     1104.17     11.70 o
   2   3   1     1022.50     1110.44     17.41 o
   3   3   1       76.15       77.79      2.16 o
   4   3   1      226.85      276.34      4.78 o
   5   3   1       29.01       30.58      1.66 o
   6   3   1       81.07       78.96      2.97 o
   7   3   1       73.56       78.74      2.77 o
   8   3   1        8.20        9.33      1.82 o
   9   3   1       25.91       22.96      4.15 o
  -8   4   1        0.75        0.67      1.47 o
  -7   4   1       13.66       13.13      1.89 o
  -6   4   1       78.32       98.29      3.41 o
  -4   4   1      171.76      240.00      7.25 o
  -3   4   1      430.25      533.78      9.18 o
  -2   4   1      141.77      179.33      7.41 o
  -1   4   1      515.20      551.94      8.04 o
   0   4   1      388.04      385.70      9.38 o
   1   4   1      342.93      330.17      7.41 o
   2   4   1      202.67      271.32      2.68 o
   3   4   1     1420.71     1794.38     17.66 o
   4   4   1      233.37      273.41      5.57 o
   5   4   1       49.11       44.27      1.76 o
   6   4   1       52.69       52.03      2.76 o
   7   4   1       51.05       45.52      2.63 o
   8   4   1       26.25       24.53      2.25 o
  -8   5   1       16.07       11.58      3.14 o
  -7   5   1       84.42       85.54      4.59 o
  -6   5   1       48.86       52.88      3.05 o
  -3   5   1        9.85       12.43      0.67 o
  -2   5   1       67.16       75.04      2.32 o
  -1   5   1      308.74      308.00      4.60 o
   0   5   1       43.76       48.50      1.42 o
   1   5   1      468.95      462.87      5.64 o
   2   5   1       63.06       77.71      1.72 o
   3   5   1       53.99       62.95      2.81 o
   4   5   1      111.56      113.26      3.14 o
   5   5   1        2.94        2.44      0.99 o
   6   5   1       83.81       78.57      2.62 o
   7   5   1       66.86       67.76      2.79 o
   8   5   1       59.56       60.43      4.76 o
  -8   6   1       13.95       10.59      3.24 o
  -7   6   1       14.34       11.97      3.18 o
  -6   6   1       76.01      105.58      2.07 o
  -5   6   1       34.85       40.73      2.09 o
  -4   6   1       23.71       22.20      1.34 o
  -3   6   1      341.01      388.69     11.23 o
  -2   6   1      206.06      213.72      3.10 o
  -1   6   1      463.64      503.78      5.24 o
   0   6   1      847.98      897.35      4.49 o
   1   6   1       96.88       92.63      3.32 o
   2   6   1      147.45      160.98      4.20 o
   3   6   1      183.40      225.52      6.87 o
   4   6   1      144.37      164.29      4.47 o
   5   6   1       12.79        9.25      0.81 o
   6   6   1       70.12       70.90      2.10 o
   7   6   1       17.58       15.11      3.20 o
   8   6   1       11.33       12.38      3.15 o
  -8   7   1        3.58        1.48      3.00 o
  -7   7   1        0.68       -0.21      2.99 o
  -6   7   1        2.22        2.80      1.25 o
  -5   7   1       82.71       99.69      4.50 o
  -4   7   1       63.69       88.08      1.75 o
  -3   7   1      166.02      183.05      3.23 o
  -2   7   1      435.77      482.79      3.66 o
  -1   7   1       41.19       42.65      1.06 o
   0   7   1      708.73      745.15     14.37 o
   1   7   1      177.44      170.61      6.42 o
   2   7   1       19.38       20.05      1.17 o
   3   7   1      141.17      152.91      5.11 o
   4   7   1       19.64       20.20      2.10 o
   5   7   1       84.18       97.02      9.12 o
   6   7   1        6.55        6.29      2.44 o
   7   7   1       57.22       71.73      4.74 o
   8   7   1        0.55       -0.82      2.92 o
  -7   8   1        0.84       -1.82      2.80 o
  -6   8   1       23.39       29.73      2.03 o
  -5   8   1       23.53       29.24      2.25 o
  -4   8   1      166.21      205.13      4.11 o
  -3   8   1      135.86      150.05      2.30 o
  -2   8   1       26.77       26.59      0.88 o
  -1   8   1       71.53       75.92      1.40 o
   0   8   1       46.12       46.26      1.25 o
   1   8   1       69.29       66.64      2.39 o
   2   8   1       41.18       38.35      1.50 o
   3   8   1        0.00       -0.07      0.91 o
   4   8   1      142.26      132.56      2.30 o
   5   8   1      178.83      206.49     21.83 o
   6   8   1       97.55      117.78     15.14 o
   7   8   1        5.22        7.16      2.69 o
  -7   9   1       56.63       72.87     11.33 o
  -6   9   1       21.81       22.53      2.84 o
  -5   9   1       12.46       14.52      1.27 o
  -4   9   1      122.68      132.91      3.18 o
  -3   9   1       55.90       58.23      2.51 o
  -2   9   1       45.18       43.46      1.19 o
  -1   9   1      160.63      171.64      2.55 o
   0   9   1       32.93       27.76      1.17 o
   1   9   1       22.50       20.81      1.13 o
   2   9   1       73.99       76.16      2.34 o
   3   9   1       29.51       28.17      1.60 o
   4   9   1      200.63      217.64      6.08 o
   5   9   1       11.06       13.19      2.49 o
   6   9   1       12.26       12.25      2.73 o
   7   9   1       43.19       52.27      4.14 o
  -7  10   1        2.16        4.96      2.74 o
  -6  10   1       28.90       33.05      3.37 o
  -5  10   1       24.20       29.71      2.22 o
  -4  10   1       51.90       49.96      1.77 o
  -3  10   1       14.55       13.26      1.35 o
  -2  10   1       68.73       69.36      1.45 o
  -1  10   1       59.84       59.16      1.73 o
   0  10   1      132.91      121.94      3.18 o
   1  10   1      137.26      131.01      4.55 o
   2  10   1      419.90      428.55     11.84 o
   3  10   1      619.38      661.43      7.44 o
   4  10   1      197.68      203.61      4.93 o
   5  10   1       42.48       46.20      3.40 o
   6  10   1       16.52       17.69      3.57 o
   7  10   1       44.38       60.43     13.98 o
  -6  11   1       89.33      111.47      4.77 o
  -5  11   1       10.37       11.23      2.25 o
  -4  11   1       10.00       10.27      2.30 o
  -3  11   1       63.70       69.21      2.29 o
  -2  11   1       39.55       38.18      1.61 o
  -1  11   1       71.69       71.10      2.33 o
   0  11   1       48.54       48.74      2.22 o
   1  11   1       63.83       63.53      1.92 o
   2  11   1       54.81       56.67      2.32 o
   3  11   1       51.40       50.96      2.23 o
   4  11   1       66.78       64.63      3.64 o
   5  11   1       13.22       12.04      2.44 o
   6  11   1        7.84        8.70      2.57 o
  -5  12   1        4.55        4.38      2.71 o
  -4  12   1        3.43        5.10      1.93 o
  -3  12   1      125.14      123.14      4.18 o
  -2  12   1       50.59       50.47      1.70 o
  -1  12   1      166.37      170.50      3.37 o
   0  12   1       74.21       77.06      2.45 o
   1  12   1       76.24       79.96      2.42 o
   2  12   1       75.35       75.61      3.62 o
   3  12   1      230.80      230.81     16.78 o
   4  12   1       45.71       42.36      3.18 o
   5  12   1        1.86        1.23      2.29 o
  -5  13   1        3.19        4.03      2.09 o
  -4  13   1        0.80        0.72      1.78 o
  -3  13   1        0.56        0.90      1.83 o
  -2  13   1       33.10       33.00      2.54 o
  -1  13   1       64.04       68.31      2.40 o
   0  13   1       69.06       68.82      2.26 o
   1  13   1        0.49        0.15      1.12 o
   2  13   1       22.52       20.56      2.54 o
   3  13   1        2.83        2.19      2.38 o
   4  13   1       81.75       78.18      4.66 o
   5  13   1       20.99       19.54      2.76 o
  -4  14   1        1.56        2.15      1.78 o
  -3  14   1       28.75       23.06      2.50 o
  -2  14   1       12.45       13.93      2.26 o
  -1  14   1        9.25        7.94      1.89 o
   0  14   1        8.74        6.69      1.28 o
   1  14   1       26.79       26.61      4.99 o
   2  14   1        2.39        2.99      1.98 o
   3  14   1        2.94        4.55      2.03 o
   4  14   1        5.83        4.19      2.18 o
  -2  15   1       10.25        9.38      2.12 o
  -1  15   1       59.68       62.74      2.65 o
   0  15   1        7.26        8.96      2.29 o
   1  15   1       66.18       72.01      3.04 o
   2  15   1        7.40        7.09      2.27 o
  -9   0   2       10.84       10.23      3.25 o
  -8   0   2       34.03       39.29      2.53 o
  -7   0   2        3.68        2.49      2.40 o
  -6   0   2       39.32       40.69      4.25 o
  -5   0   2       22.07       21.36      1.51 o
  -4   0   2       20.82       17.21      1.53 o
  -3   0   2      360.91      407.71     14.97 o
  -2   0   2       38.17       39.37      4.46 o
  -1   0   2     1321.56     1159.63      8.76 o
   0   0   2     1175.49      963.56     43.09 o
   1   0   2      331.84      267.20      2.49 o
   2   0   2        1.47        0.82      0.49 o
   3   0   2      358.36      318.55      3.81 o
   4   0   2      191.11      167.53      4.78 o
   5   0   2       31.34       33.56      2.82 o
   6   0   2      859.44      800.13      6.63 o
   7   0   2       14.91        9.29      2.59 o
   8   0   2       14.46       10.44      2.61 o
   9   0   2       67.26       51.50      3.74 o
  -9   1   2       85.40       83.85      3.79 o
  -8   1   2        0.15        0.16      1.22 o
  -7   1   2      122.30      117.37      2.72 o
  -6   1   2      171.68      181.10      3.31 o
  -5   1   2      196.57      198.47      2.19 o
  -4   1   2      130.49      135.97      2.41 o
  -3   1   2       16.60       19.58      0.84 o
  -2   1   2      909.50      928.63      8.30 o
  -1   1   2     1150.04     1043.05      3.79 o
   0   1   2     1102.76      984.02     11.21 o
   1   1   2      407.90      358.38      4.43 o
   2   1   2      163.92      153.72      1.59 o
   3   1   2      199.63      187.41      2.23 o
   4   1   2        8.05        6.20      0.55 o
   5   1   2       86.92       87.08      2.31 o
   6   1   2       80.25       72.39      2.24 o
   7   1   2       63.68       55.74      2.01 o
   8   1   2       41.25       34.02      2.27 o
   9   1   2       10.57       11.46      1.83 o
  -9   2   2       10.38        8.52      1.69 o
  -8   2   2        6.41        8.02      1.24 o
  -7   2   2      101.88       97.71      4.44 o
  -6   2   2       92.39       85.55      2.07 o
  -5   2   2       45.14       45.80      1.20 o
  -4   2   2       53.42       56.74      1.15 o
  -3   2   2      159.64      169.85      5.59 o
  -2   2   2      293.53      275.52      3.81 o
  -1   2   2      311.28      296.47      5.14 o
   0   2   2     1553.58     1456.24     24.25 o
   1   2   2      206.11      195.25      4.01 o
   2   2   2       78.97       70.66      1.78 o
   3   2   2       84.11       91.50      1.68 o
   4   2   2       58.37       56.53      1.55 o
   5   2   2        1.13        1.43      1.06 o
   6   2   2      514.92      508.69      6.91 o
   7   2   2       25.86       25.69      1.64 o
   8   2   2       82.92       74.61      2.95 o
  -8   3   2       19.47       17.82      1.36 o
  -7   3   2       48.99       53.01      2.16 o
  -6   3   2       34.95       35.39      1.43 o
  -5   3   2       27.22       26.21      1.09 o
  -4   3   2       41.06       37.87      1.01 o
  -3   3   2       64.74       65.45      1.17 o
  -2   3   2      143.77      150.47      1.53 o
  -1   3   2      104.45       91.02      1.24 o
   0   3   2     1547.06     1491.05     11.09 o
   1   3   2      986.01      956.19     11.52 o
   2   3   2      306.33      315.96      3.51 o
   3   3   2      456.52      500.34      4.89 o
   4   3   2      128.15      133.92      2.78 o
   5   3   2       13.73       14.26      1.23 o
   6   3   2       51.46       55.45      2.24 o
   7   3   2        5.61        5.25      1.32 o
   8   3   2       30.99       26.17      3.45 o
  -8   4   2        6.40        7.05      1.53 o
  -7   4   2       66.71       63.36      2.37 o
  -6   4   2       13.45       13.71      1.14 o
  -5   4   2      109.34      110.47      2.79 o
  -4   4   2       46.97       62.18      1.45 o
  -3   4   2       50.93       45.82      0.98 o
  -2   4   2      187.73      181.20      3.01 o
  -1   4   2        6.65        7.19      0.78 o
   0   4   2     1358.45     1254.91      6.97 o
   1   4   2      524.83      512.69      5.92 o
   2   4   2      228.12      228.52      6.19 o
   3   4   2      361.89      356.90      8.03 o
   4   4   2       62.29       66.59      2.00 o
   5   4   2       46.49       48.53      2.27 o
   6   4   2       47.42       50.23      2.37 o
   7   4   2       16.77       15.92      1.95 o
   8   4   2       18.47       20.57      5.83 o
  -8   5   2        9.02        8.29      2.63 o
  -7   5   2        8.87        8.21      1.18 o
  -6   5   2       78.90       88.58      3.84 o
  -5   5   2       34.35       40.61      2.50 o
  -4   5   2       22.92       27.35      1.07 o
  -3   5   2      370.83      394.95      8.21 o
  -2   5   2      221.24      224.74      3.34 o
  -1   5   2      394.54      376.65      9.08 o
   0   5   2      470.83      456.81      5.36 o
   1   5   2       99.01       96.10      4.32 o
   2   5   2      214.37      233.33      7.97 o
   3   5   2      243.93      263.80      4.60 o
   4   5   2      107.59      112.72      2.52 o
   5   5   2       28.75       28.98      1.50 o
   6   5   2        5.78        7.90      1.49 o
   7   5   2      101.52      101.26      3.39 o
   8   5   2       28.75       27.41      3.91 o
  -8   6   2       23.91       21.24      4.31 o
  -7   6   2        2.51        0.77      1.42 o
  -6   6   2      131.72      166.03      8.55 o
  -5   6   2       20.51       24.61      1.31 o
  -4   6   2       76.18       91.35      3.13 o
  -3   6   2       73.83       76.63      1.75 o
  -2   6   2      100.11      111.64      1.90 o
  -1   6   2       47.19       53.82      1.29 o
   0   6   2       49.63       53.05      1.73 o
   1   6   2      607.43      608.51     19.16 o
   2   6   2       68.07       63.08      2.33 o
   3   6   2      219.28      205.42      9.98 o
   4   6   2        5.24        5.96      0.62 o
   5   6   2        5.79        7.37      1.11 o
   6   6   2       23.10       17.85      1.44 o
   7   6   2        9.23        6.78      2.84 o
   8   6   2        1.61        0.66      3.00 o
  -8   7   2       10.88        5.22      2.99 o
  -7   7   2        1.77       -0.29      2.81 o
  -6   7   2       10.67       12.92      1.67 o
  -5   7   2      137.08      143.23      4.29 o
  -4   7   2       56.51       55.80      1.22 o
  -3   7   2      248.07      238.31      2.80 o
  -2   7   2        7.15        6.24      0.82 o
  -1   7   2       91.53       92.70      1.69 o
   0   7   2      105.01      104.60      1.99 o
   1   7   2      197.38      185.86      5.74 o
   2   7   2       47.44       49.24      2.49 o
   3   7   2      102.15      106.22      2.20 o
   4   7   2      112.99      114.81     13.92 o
   5   7   2       53.15       43.76      4.11 o
   6   7   2       20.42       22.84      2.84 o
   7   7   2       16.64       14.81      3.02 o
   8   7   2        8.11        8.94      3.11 o
  -7   8   2        3.94        3.27      2.98 o
  -6   8   2        4.78        4.34      1.60 o
  -5   8   2      100.95      107.85      2.82 o
  -4   8   2      104.77      107.87      3.80 o
  -3   8   2       29.68       30.25      0.98 o
  -2   8   2       64.12       65.67      1.64 o
  -1   8   2      123.61      123.03      2.04 o
   0   8   2       36.40       39.61      1.30 o
   1   8   2      154.40      147.36      2.89 o
   2   8   2       36.25       30.09      1.43 o
   3   8   2       86.54      105.50      3.01 o
   4   8   2       42.01       40.63      4.37 o
   5   8   2        4.34        1.53      2.25 o
   6   8   2        9.76        7.76      2.44 o
   7   8   2       17.52       21.39      3.37 o
  -7   9   2       13.39       13.51      3.20 o
  -6   9   2       61.53       87.02      6.74 o
  -5   9   2       43.08       48.79      2.08 o
  -4   9   2      278.22      298.14      3.67 o
  -3   9   2       42.56       43.04      1.94 o
  -2   9   2       35.57       31.52      1.35 o
  -1   9   2       26.00       21.82      1.07 o
   0   9   2       16.68       16.19      1.10 o
   1   9   2       51.69       42.76      1.25 o
   2   9   2       29.88       26.79      1.20 o
   3   9   2      190.70      201.57      3.43 o
   4   9   2       64.62       68.75      5.46 o
   5   9   2        7.46        7.66      2.28 o
   6   9   2        0.62        0.97      2.08 o
   7   9   2        0.72        2.17      2.37 o
  -6  10   2       30.63       35.90      3.59 o
  -5  10   2       13.82       11.38      1.63 o
  -4  10   2        8.14        7.30      1.08 o
  -3  10   2       18.74       17.07      0.74 o
  -2  10   2       49.85       45.81      1.69 o
  -1  10   2        4.40        3.79      0.97 o
   0  10   2       22.05       20.18      1.14 o
   1  10   2       58.40       57.33      1.57 o
   2  10   2      129.55      127.22      3.76 o
   3  10   2       15.97       15.62      1.52 o
   4  10   2       36.13       34.56      3.06 o
   5  10   2      122.43      124.45      4.70 o
   6  10   2       49.59       49.90      3.82 o
  -6  11   2        0.50        0.39      2.15 o
  -5  11   2        9.28        7.80      1.57 o
  -4  11   2       35.38       36.91      2.10 o
  -3  11   2       18.16       18.40      0.90 o
  -2  11   2        5.66        4.63      1.04 o
  -1  11   2       18.33       16.71      1.25 o
   0  11   2        6.71        5.50      1.02 o
   1  11   2       23.49       23.56      1.20 o
   2  11   2       48.42       43.95      2.70 o
   3  11   2       84.41       86.33      3.17 o
   4  11   2        2.26        2.07      2.23 o
   5  11   2       45.26       50.60      3.50 o
   6  11   2       25.15       23.07      3.21 o
  -5  12   2       12.90       13.20      2.20 o
  -4  12   2       57.26       61.01      2.69 o
  -3  12   2       45.06       45.99      2.35 o
  -2  12   2        8.66        7.17      1.14 o
  -1  12   2       65.17       67.76      2.22 o
   0  12   2       24.51       23.57      1.41 o
   1  12   2        0.72        0.30      1.15 o
   2  12   2        0.61        0.36      2.02 o
   3  12   2        2.54        1.07      2.41 o
   4  12   2      114.67      115.79      5.38 o
   5  12   2       92.11       83.05      7.46 o
  -4  13   2       33.33       28.20      2.49 o
  -3  13   2       33.63       35.43      2.66 o
  -2  13   2        5.77        5.05      1.76 o
  -1  13   2       11.22       12.60      1.54 o
   0  13   2       43.37       46.89      2.00 o
   1  13   2       21.92       24.12      1.78 o
   2  13   2        3.14        1.59      2.04 o
   3  13   2       19.59       20.22      4.87 o
   4  13   2       22.18       17.60      2.73 o
  -3  14   2        1.72        2.44      1.76 o
  -2  14   2       76.71       85.02      3.59 o
  -1  14   2       55.18       53.60      4.57 o
   0  14   2        5.18        6.72      1.25 o
   1  14   2       11.62       12.74      2.51 o
   2  14   2        0.41        2.18      2.22 o
   3  14   2       41.89       47.37      3.63 o
  -1  15   2        6.37        5.11      2.13 o
   0  15   2        3.06        2.94      1.87 o
   1  15   2        4.63        3.66      1.59 o
  -8   0   3        3.59        3.54      2.11 o
  -7   0   3      166.20      157.84     12.14 o
  -6   0   3        3.54        3.45      1.72 o
  -5   0   3       91.85       88.30      2.73 o
  -4   0   3       71.26       66.75      2.74 o
  -3   0   3       34.20       29.42      1.34 o
  -2   0   3        0.52        1.42      0.93 o
  -1   0   3        3.37        5.05      1.53 o
   0   0   3     1223.39     1110.38     15.74 o
   1   0   3        1.88        2.38      0.53 o
   2   0   3        8.36        7.93      0.64 o
   3   0   3        0.00        0.41      0.56 o
   4   0   3        4.93        3.96      0.70 o
   5   0   3       49.74       50.37      2.88 o
   6   0   3        0.00       -0.29      1.15 o
   7   0   3      123.17      112.86     12.84 o
   8   0   3      141.67      118.82     10.45 o
  -8   1   3        4.44        5.24      1.43 o
  -7   1   3       32.26       29.78      1.96 o
  -6   1   3       17.92       17.53      1.67 o
  -5   1   3      257.62      256.05      3.57 o
  -4   1   3       72.18       82.43      1.51 o
  -3   1   3      115.53      127.46      1.74 o
  -2   1   3      134.66      144.64      2.67 o
  -1   1   3     1318.52     1268.38      6.88 o
   0   1   3      429.91      437.45      2.23 o
   1   1   3      272.94      260.39      1.82 o
   2   1   3       37.39       37.01      0.71 o
   3   1   3       22.12       20.44      0.64 o
   4   1   3       48.36       43.51      0.94 o
   5   1   3      352.63      340.84      7.76 o
   6   1   3      157.98      156.45      3.33 o
   7   1   3       39.05       37.30      2.45 o
   8   1   3       23.73       21.60      2.16 o
  -8   2   3        8.23        6.77      1.50 o
  -7   2   3        5.90        5.74      1.28 o
  -6   2   3       81.15       73.57      2.45 o
  -5   2   3       15.33       13.76      0.99 o
  -4   2   3      105.57       95.70      2.03 o
  -3   2   3       30.42       35.19      1.02 o
  -2   2   3      210.30      215.72      2.11 o
  -1   2   3     1493.85     1414.97     17.88 o
   0   2   3       58.47       51.78      1.40 o
   1   2   3       67.42       63.89      1.27 o
   2   2   3      114.81      113.74      1.41 o
   3   2   3      119.99      124.91      1.45 o
   4   2   3       18.01       18.54      0.96 o
   5   2   3        8.74        9.06      1.22 o
   6   2   3       43.38       40.74      1.82 o
   7   2   3       12.00        9.18      1.83 o
   8   2   3       21.20       18.01      2.23 o
  -8   3   3        9.82       10.31      1.31 o
  -7   3   3      171.25      164.70      4.01 o
  -6   3   3       51.85       52.18      1.80 o
  -5   3   3       58.12       53.20      2.01 o
  -4   3   3       86.58       88.97      3.19 o
  -3   3   3      146.15      159.05      1.86 o
  -2   3   3       79.28       78.07      1.12 o
  -1   3   3       52.85       59.13      1.94 o
   0   3   3      509.78      489.34      3.95 o
   1   3   3      455.66      421.03      8.67 o
   2   3   3       87.39       84.21      2.31 o
   3   3   3      105.33      107.68      3.46 o
   4   3   3      152.09      140.71      2.53 o
   5   3   3       29.88       31.27      1.57 o
   6   3   3       94.12       89.18      2.94 o
   7   3   3        1.47        1.79      1.53 o
   8   3   3       21.52       21.83      2.41 o
  -8   4   3       11.73       10.93      2.02 o
  -7   4   3        6.55        6.82      1.23 o
  -6   4   3       13.84       14.38      1.17 o
  -5   4   3       60.41       54.64      1.79 o
  -4   4   3       94.88       88.68      1.73 o
  -3   4   3        8.40        7.04      0.66 o
  -2   4   3      110.09       98.10      2.36 o
  -1   4   3      276.36      288.70      5.93 o
   0   4   3      306.95      301.63      6.14 o
   1   4   3      123.70      126.35      2.07 o
   2   4   3      308.48      296.14      6.90 o
   3   4   3       85.59       84.19      2.71 o
   4   4   3       16.42       16.24      1.40 o
   5   4   3       99.09       92.29      2.43 o
   6   4   3        3.26        3.99      1.56 o
   7   4   3        5.19        5.26      1.73 o
   8   4   3        1.71        3.18      3.03 o
  -8   5   3       41.15       37.13      5.29 o
  -7   5   3       63.84       65.40      2.12 o
  -6   5   3       17.48       19.83      1.55 o
  -5   5   3       36.05       35.77      2.17 o
  -4   5   3      118.29      121.77      2.83 o
  -3   5   3       10.69       10.52      0.71 o
  -2   5   3       78.56       68.98      1.61 o
  -1   5   3      323.64      334.85      6.15 o
   0   5   3       56.76       46.58      1.56 o
   1   5   3      152.80      154.10      2.56 o
   2   5   3      274.83      278.45      5.39 o
   3   5   3       12.24       13.23      0.87 o
   4   5   3       44.13       48.12      2.92 o
   5   5   3      172.46      183.22      7.06 o
   6   5   3      124.83      115.18      3.35 o
   7   5   3       60.03       63.05      4.26 o
   8   5   3       14.35       17.53      3.41 o
  -8   6   3       21.77       25.15      3.70 o
  -7   6   3       41.74       33.24      2.55 o
  -6   6   3       30.56       26.33      2.14 o
  -5   6   3        4.90        4.18      0.94 o
  -4   6   3      133.44      136.67      4.21 o
  -3   6   3       66.83       60.52      1.41 o
  -2   6   3       12.53       13.23      0.93 o
  -1   6   3      152.79      142.64      1.84 o
   0   6   3       47.50       42.30      1.60 o
   1   6   3       58.03       62.05      4.42 o
   2   6   3       53.64       62.18      1.64 o
   3   6   3      151.39      158.63      2.07 o
   4   6   3       79.56       84.40      2.16 o
   5   6   3      158.29      151.75      3.99 o
   6   6   3       15.21       15.22      2.07 o
   7   6   3        7.77        5.48      3.58 o
   8   6   3       13.68       15.65      3.49 o
  -7   7   3       19.00       25.95      2.26 o
  -6   7   3        7.26        6.26      2.28 o
  -5   7   3       80.01       85.09      2.54 o
  -4   7   3       77.33       72.34      1.85 o
  -3   7   3       10.18       10.02      0.80 o
  -2   7   3        2.84        3.25      0.71 o
  -1   7   3      189.49      187.78      6.39 o
   0   7   3      123.55      116.19      2.19 o
   1   7   3       49.23       52.61      1.84 o
   2   7   3      123.53      129.64      3.91 o
   3   7   3      131.52      142.22      3.02 o
   4   7   3       55.61       50.98      1.88 o
   5   7   3        7.01        4.21      0.90 o
   6   7   3        2.51        2.44      2.17 o
   7   7   3        7.15        7.80      2.86 o
  -7   8   3       16.38       20.85      6.63 o
  -6   8   3       64.10       67.92      2.98 o
  -5   8   3       82.55       83.20      4.38 o
  -4   8   3      253.14      230.60      3.29 o
  -3   8   3       95.17       88.04      2.75 o
  -2   8   3       46.68       49.41      1.47 o
  -1   8   3       77.59       72.42      2.09 o
   0   8   3       29.63       27.13      1.84 o
   1   8   3       19.80       15.27      1.46 o
   2   8   3       94.76       88.51      4.29 o
   3   8   3      116.88      115.82      2.25 o
   4   8   3       36.77       38.12      2.15 o
   5   8   3       12.84        7.92      2.29 o
   6   8   3        0.17        0.84      2.22 o
   7   8   3        0.82        0.41      2.69 o
  -7   9   3       34.29       35.67      4.08 o
  -6   9   3       10.62       11.12      2.53 o
  -5   9   3       12.11       11.86      1.83 o
  -4   9   3       91.76       93.44      2.79 o
  -3   9   3      102.35       97.77      2.02 o
  -2   9   3       58.59       48.37      1.92 o
  -1   9   3       18.45       15.31      1.26 o
   0   9   3       36.74       29.69      1.63 o
   1   9   3      142.24      139.59      2.82 o
   2   9   3       55.59       48.95      1.77 o
   3   9   3       39.82       36.24      1.83 o
   4   9   3       14.40       11.98      0.95 o
   5   9   3        0.93        1.66      2.06 o
   6   9   3       14.78       15.13      2.72 o
  -6  10   3        2.41        1.58      1.90 o
  -5  10   3       14.84       14.51      1.89 o
  -4  10   3        5.78        5.76      1.33 o
  -3  10   3       10.73        9.34      1.02 o
  -2  10   3       26.75       23.85      1.68 o
  -1  10   3       25.09       21.30      1.46 o
   0  10   3       14.84       11.71      1.09 o
   1  10   3        2.61        1.62      1.01 o
   2  10   3      226.95      212.74      3.39 o
   3  10   3       26.57       25.15      1.80 o
   4  10   3        9.88        9.60      2.39 o
   5  10   3       20.23       20.58      2.90 o
   6  10   3        3.48        2.23      2.27 o
  -6  11   3       13.92        9.87      2.66 o
  -5  11   3       84.84       80.67      3.92 o
  -4  11   3       28.57       31.23      3.23 o
  -3  11   3       60.05       55.52      1.81 o
  -2  11   3       95.03       95.30      2.39 o
  -1  11   3        4.51        5.82      1.20 o
   0  11   3       28.58       23.92      1.33 o
   1  11   3        2.77        1.31      1.23 o
   2  11   3       20.92       20.72      1.99 o
   3  11   3       59.42       53.24      3.37 o
   4  11   3        1.49       -0.24      2.26 o
   5  11   3       12.38       15.46      2.56 o
  -5  12   3       11.12        9.65      1.68 o
  -4  12   3       20.86       23.61      1.93 o
  -3  12   3       14.76       13.73      1.59 o
  -2  12   3       37.91       35.61      1.72 o
  -1  12   3       34.34       31.77      1.71 o
   0  12   3        3.33        2.96      1.15 o
   1  12   3       14.58       15.32      2.13 o
   2  12   3       18.91       16.34      2.46 o
   3  12   3        3.36        0.91      2.21 o
   4  12   3       61.68       67.70      3.88 o
   5  12   3       33.18       34.82      5.14 o
  -4  13   3       46.74       50.22      2.42 o
  -3  13   3       27.79       25.78      1.90 o
  -2  13   3       17.07       14.28      1.69 o
  -1  13   3       37.61       43.46      2.24 o
   0  13   3       22.49       24.29      1.56 o
   1  13   3       19.82       20.07      2.81 o
   2  13   3       18.61       20.97      2.77 o
   3  13   3        7.22        6.40      2.45 o
   4  13   3       27.55       30.87      3.24 o
  -3  14   3        3.43        3.14      1.41 o
  -2  14   3       69.09       80.39      2.97 o
  -1  14   3        3.01        5.50      1.46 o
   0  14   3        0.07       -0.79      1.54 o
   1  14   3        4.97        4.42      1.64 o
   2  14   3       26.58       27.68      3.02 o
  -8   0   4       10.13        7.84      1.85 o
  -7   0   4      117.14      111.16      5.75 o
  -6   0   4       16.37       14.25      2.46 o
  -5   0   4       45.40       44.64      2.16 o
  -4   0   4       66.64       67.28      2.03 o
  -3   0   4      246.18      218.40      5.37 o
  -2   0   4       55.53       57.72      3.24 o
  -1   0   4      101.17      107.15      4.03 o
   0   0   4      876.62      861.89      7.87 o
   1   0   4       88.54       80.62      2.59 o
   2   0   4       38.91       37.36      1.09 o
   3   0   4       23.18       18.95      1.04 o
   4   0   4       29.00       26.44      1.20 o
   5   0   4      338.43      323.47     11.85 o
   6   0   4       63.64       64.63      3.89 o
   7   0   4        0.60       -1.20      2.63 o
   8   0   4        9.05        6.47      2.78 o
  -8   1   4       34.53       36.13      1.96 o
  -7   1   4      130.34      123.03      5.06 o
  -6   1   4       70.20       66.90      2.60 o
  -5   1   4       18.94       16.70      1.29 o
  -4   1   4       66.98       62.83      1.45 o
  -3   1   4      534.58      545.19      8.11 o
  -2   1   4       12.26       12.46      1.16 o
  -1   1   4      780.66      792.49      5.55 o
   0   1   4      156.95      167.09      1.67 o
   1   1   4      321.96      319.84      2.19 o
   2   1   4       30.34       27.27      0.76 o
   3   1   4      106.53      110.09      1.29 o
   4   1   4      138.58      136.76      2.18 o
   5   1   4        2.10        2.78      0.91 o
   6   1   4       90.31       85.88      2.77 o
   7   1   4        3.26        2.57      1.75 o
   8   1   4       16.05       16.36      1.98 o
  -8   2   4       24.39       26.51      2.06 o
  -7   2   4        7.19        7.16      1.54 o
  -6   2   4       85.41       80.79      2.77 o
  -5   2   4      133.27      128.20      2.87 o
  -4   2   4      146.04      143.14      2.20 o
  -3   2   4       79.41       83.53      1.76 o
  -2   2   4       74.66       69.93      2.22 o
  -1   2   4      702.81      692.84      7.22 o
   0   2   4      569.59      567.47      9.57 o
   1   2   4       22.88       21.86      0.76 o
   2   2   4      196.15      192.18      1.67 o
   3   2   4      159.24      159.60      2.59 o
   4   2   4        2.35        1.75      0.60 o
   5   2   4        2.17        2.38      1.26 o
   6   2   4       28.53       24.03      1.54 o
   7   2   4       29.56       30.97      2.45 o
   8   2   4       13.30       11.08      1.94 o
  -8   3   4        7.39        5.62      1.36 o
  -7   3   4       15.90       18.04      1.75 o
  -6   3   4       57.78       51.33      2.28 o
  -5   3   4       40.77       42.58      1.46 o
  -4   3   4       19.53       18.20      1.05 o
  -3   3   4      173.66      159.89      2.14 o
  -2   3   4      243.16      225.92      3.77 o
  -1   3   4      277.90      278.17      4.22 o
   0   3   4      101.03       95.16      2.88 o
   1   3   4       66.66       70.24      2.31 o
   2   3   4       61.02       60.98      1.05 o
   3   3   4        0.44        0.26      0.54 o
   4   3   4       34.88       34.32      1.05 o
   5   3   4       36.87       32.36      1.79 o
   6   3   4       46.75       43.45      1.89 o
   7   3   4        4.60        4.17      1.74 o
   8   3   4       29.52       38.16      3.12 o
  -8   4   4       55.51       55.91      2.45 o
  -7   4   4       10.77       11.68      1.39 o
  -6   4   4      128.77      138.16      3.37 o
  -5   4   4      212.89      211.55      4.59 o
  -4   4   4      137.51      136.88      3.08 o
  -3   4   4       17.50       16.83      0.76 o
  -2   4   4       44.40       43.39      1.43 o
  -1   4   4       72.36       79.20      2.62 o
   0   4   4      338.73      332.49      4.66 o
   1   4   4      341.39      311.75      5.41 o
   2   4   4       25.17       23.69      0.84 o
   3   4   4       32.51       32.41      1.05 o
   4   4   4       41.00       37.34      1.75 o
   5   4   4        8.85        9.47      2.35 o
   6   4   4       89.47       88.97      3.60 o
   7   4   4        1.21        1.94      1.86 o
   8   4   4        4.63        6.69      3.10 o
  -8   5   4       37.45       34.88      7.57 o
  -7   5   4       77.85       81.76      2.92 o
  -6   5   4      163.38      164.63      4.89 o
  -5   5   4       80.19       83.33      2.92 o
  -4   5   4       31.72       31.54      1.25 o
  -3   5   4       62.99       57.78      1.65 o
  -2   5   4       66.08       58.50      1.97 o
  -1   5   4       75.50       71.10      2.09 o
   0   5   4       60.02       47.43      3.71 o
   1   5   4       28.66       31.24      1.27 o
   2   5   4       84.90       74.61      1.43 o
   3   5   4       47.89       48.77      1.75 o
   4   5   4       14.55       13.54      1.55 o
   5   5   4       21.56       16.05      2.71 o
   6   5   4       67.42       58.71      3.15 o
   7   5   4       15.18       12.57      3.82 o
  -7   6   4       45.28       45.83      2.52 o
  -6   6   4      158.81      150.10     10.21 o
  -5   6   4       42.25       38.39      1.84 o
  -4   6   4      225.29      205.11      3.24 o
  -3   6   4       46.00       42.90      2.24 o
  -2   6   4       18.12       17.21      0.86 o
  -1   6   4      116.99      106.48      5.73 o
   0   6   4       14.90       15.32      0.85 o
   1   6   4       10.07       10.38      1.01 o
   2   6   4      119.16      119.56      3.78 o
   3   6   4       91.57       84.55      1.62 o
   4   6   4       89.88       84.42      2.88 o
   5   6   4       33.40       30.74      2.96 o
   6   6   4       25.04       25.18      2.09 o
   7   6   4       40.66       43.76      6.90 o
  -7   7   4       73.24       74.02      3.84 o
  -6   7   4       67.27       69.20      4.04 o
  -5   7   4      146.57      135.19      4.83 o
  -4   7   4      112.57      108.39      3.12 o
  -3   7   4       45.21       44.93      1.59 o
  -2   7   4       50.37       42.35      1.65 o
  -1   7   4        9.00        8.47      0.86 o
   0   7   4       72.39       70.29      1.58 o
   1   7   4       20.04       19.93      1.27 o
   2   7   4       39.61       39.65      1.69 o
   3   7   4      232.48      223.19      3.78 o
   4   7   4       21.60       20.27      1.55 o
   5   7   4       34.39       37.64      7.41 o
   6   7   4        8.09       10.12      2.55 o
   7   7   4       27.96       25.96      3.23 o
  -7   8   4       71.66       70.83     13.20 o
  -6   8   4       17.51       17.59      3.88 o
  -5   8   4        2.14        2.01      1.64 o
  -4   8   4        1.37        0.69      1.05 o
  -3   8   4      185.66      176.62      3.36 o
  -2   8   4       10.26       10.27      1.11 o
  -1   8   4      101.95       92.30      1.93 o
   0   8   4       14.34       14.24      1.10 o
   1   8   4      166.10      163.73      2.89 o
   2   8   4      279.79      248.90      5.80 o
   3   8   4       26.87       24.68      1.19 o
   4   8   4       50.46       41.19      2.82 o
   5   8   4       22.86       22.34      2.87 o
   6   8   4        3.83        2.85      2.25 o
  -6   9   4        2.57        0.70      1.68 o
  -5   9   4        4.11        2.65      1.83 o
  -4   9   4       48.57       48.65      2.34 o
  -3   9   4       66.66       63.72      2.13 o
  -2   9   4       13.18        9.62      1.19 o
  -1   9   4       29.14       24.91      1.79 o
   0   9   4       81.46       68.20      1.77 o
   1   9   4       55.05       55.41      1.85 o
   2   9   4       74.04       64.67      3.65 o
   3   9   4        3.77        3.78      0.83 o
   4   9   4       15.77       16.72      5.63 o
   5   9   4       18.16       20.61      2.79 o
   6   9   4        3.43        3.81      2.43 o
  -6  10   4       54.10       62.63      5.07 o
  -5  10   4       38.63       39.49      3.32 o
  -4  10   4       80.20       77.30      2.85 o
  -3  10   4       40.69       39.17      1.90 o
  -2  10   4       86.70       79.82      2.30 o
  -1  10   4       89.52       84.61      2.38 o
   0  10   4       21.74       20.53      1.32 o
   1  10   4       29.81       30.89      2.02 o
   2  10   4        8.54        9.28      1.20 o
   3  10   4       47.01       39.33      2.68 o
   4  10   4       18.85       19.43      2.82 o
   5  10   4       12.11       11.67      2.56 o
  -5  11   4        2.59        1.99      2.15 o
  -4  11   4       51.73       49.52      3.76 o
  -3  11   4        6.40        6.29      1.66 o
  -2  11   4       49.15       42.18      2.12 o
  -1  11   4       19.90       19.50      1.57 o
   0  11   4       37.98       36.38      1.60 o
   1  11   4       14.31       11.89      2.05 o
   2  11   4      126.45      121.31      4.53 o
   3  11   4       48.97       48.51      3.52 o
   4  11   4       12.20       11.09      2.51 o
   5  11   4        1.11        1.16      2.39 o
  -4  12   4        8.44        8.01      2.42 o
  -3  12   4       30.30       26.61      1.81 o
  -2  12   4        1.96        1.78      1.05 o
  -1  12   4       73.79       70.62      2.60 o
   0  12   4       49.23       49.08      2.09 o
   1  12   4        0.41        1.87      1.81 o
   2  12   4       46.73       43.33      2.98 o
   3  12   4        4.39        6.23      2.96 o
   4  12   4       11.20       11.95      2.57 o
  -3  13   4       12.77       11.83      2.61 o
  -2  13   4       35.77       29.42      2.91 o
  -1  13   4       60.41       64.06      2.12 o
   0  13   4        9.12        5.93      1.18 o
   1  13   4       30.20       29.07      1.94 o
   2  13   4        9.29        9.47      2.52 o
   3  13   4       18.97       25.54      3.03 o
  -1  14   4        1.65       -0.87      1.83 o
   0  14   4        0.88        2.16      1.92 o
   1  14   4        2.45        3.50      3.01 o
  -8   0   5        0.68        1.42      1.88 o
  -7   0   5       48.36       56.00      3.28 o
  -6   0   5       32.21       31.48      2.69 o
  -5   0   5       30.30       28.69      2.15 o
  -4   0   5       23.05       24.96      1.87 o
  -3   0   5      150.49      133.82     13.93 o
  -2   0   5       87.11      101.55      4.39 o
  -1   0   5        0.02        0.54      0.94 o
   0   0   5      226.25      239.03      7.27 o
   1   0   5      116.72      113.41      2.07 o
   2   0   5       96.84       93.45      1.77 o
   3   0   5       21.65       21.69      1.13 o
   4   0   5       46.54       44.31      1.49 o
   5   0   5       14.53       15.68      1.37 o
   6   0   5       29.52       29.79      6.09 o
   7   0   5        0.00        0.60      2.65 o
  -8   1   5        2.84        2.77      1.42 o
  -7   1   5       53.97       44.52      2.52 o
  -6   1   5       44.84       40.88      2.00 o
  -5   1   5        8.01        6.47      1.05 o
  -4   1   5       37.56       31.32      1.51 o
  -3   1   5       63.76       62.41      1.45 o
  -2   1   5       50.04       46.06      2.05 o
  -1   1   5      391.85      379.47      6.75 o
   0   1   5       23.14       26.95      0.83 o
   1   1   5       99.52      103.55      1.72 o
   2   1   5      184.17      182.66      2.89 o
   3   1   5       31.53       28.59      0.86 o
   4   1   5       74.11       70.74      1.41 o
   5   1   5      112.96      113.37      3.12 o
   6   1   5       10.89        8.88      2.49 o
   7   1   5        0.12        0.98      1.80 o
  -8   2   5        1.69        1.27      1.33 o
  -7   2   5       16.32       16.94      1.66 o
  -6   2   5        4.77        3.49      1.35 o
  -5   2   5       17.58       17.65      1.41 o
  -4   2   5       35.80       34.94      1.32 o
  -3   2   5      157.59      151.29      4.48 o
  -2   2   5       40.34       40.84      1.50 o
  -1   2   5      122.26      121.33      2.47 o
   0   2   5      130.41      119.31      1.88 o
   1   2   5       46.48       44.60      0.98 o
   2   2   5        1.99        1.46      0.57 o
   3   2   5       80.00       80.86      1.37 o
   4   2   5        9.78        9.06      0.82 o
   5   2   5       82.64       81.32      2.50 o
   6   2   5       81.41       76.55      3.77 o
   7   2   5        8.96       11.39      2.10 o
  -7   3   5       27.44       25.62      2.54 o
  -6   3   5       54.58       58.69      3.30 o
  -5   3   5      175.33      160.86      3.19 o
  -4   3   5      197.08      193.05      5.12 o
  -3   3   5       21.12       18.77      1.03 o
  -2   3   5      150.15      152.23      6.06 o
  -1   3   5      112.55      108.29      3.52 o
   0   3   5       17.42       14.36      1.00 o
   1   3   5      180.94      170.70      4.50 o
   2   3   5       36.79       34.73      0.93 o
   3   3   5       75.26       78.08      2.56 o
   4   3   5       17.16       16.65      0.92 o
   5   3   5       69.28       68.98      2.87 o
   6   3   5       66.01       67.13      5.43 o
   7   3   5       43.37       46.37      3.16 o
  -7   4   5        2.92        1.88      1.89 o
  -6   4   5       82.78       84.58      4.33 o
  -5   4   5       10.94        9.17      1.27 o
  -4   4   5      350.15      343.61      6.96 o
  -3   4   5      113.13      103.21      4.95 o
  -2   4   5       65.14       54.57      2.16 o
  -1   4   5      332.30      327.89      5.56 o
   0   4   5      572.93      561.50     10.61 o
   1   4   5      125.38      127.02      1.59 o
   2   4   5        9.74       10.27      0.89 o
   3   4   5       53.13       49.21      1.43 o
   4   4   5        0.38        0.55      0.67 o
   5   4   5      194.01      192.49      5.70 o
   6   4   5        3.10        1.05      2.97 o
   7   4   5        8.80       10.80      2.31 o
  -7   5   5        4.86        5.51      2.05 o
  -6   5   5      158.66      155.95      7.06 o
  -5   5   5      141.65      150.84      5.48 o
  -4   5   5      388.01      363.86     13.44 o
  -3   5   5      140.02      141.85      3.53 o
  -2   5   5       34.64       31.62      2.05 o
  -1   5   5      419.11      430.57      6.50 o
   0   5   5      151.71      143.96      3.14 o
   1   5   5      227.10      215.33      4.50 o
   2   5   5       86.71       88.53      1.78 o
   3   5   5      103.37      101.29      1.79 o
   4   5   5       48.43       45.41      1.61 o
   5   5   5       15.72       16.55      2.12 o
   6   5   5       64.81       75.13      7.90 o
   7   5   5       10.33       11.42      4.20 o
  -7   6   5       36.15       43.30      6.17 o
  -6   6   5       55.23       65.01      3.69 o
  -5   6   5       92.35       83.61      3.66 o
  -4   6   5       62.82       58.54      3.30 o
  -3   6   5      492.22      493.80      9.22 o
  -2   6   5      148.63      139.13      4.95 o
  -1   6   5      491.47      454.99      6.80 o
   0   6   5       71.22       65.88      3.55 o
   1   6   5      170.53      173.24      2.33 o
   2   6   5      224.41      225.33      4.30 o
   3   6   5       88.61       91.72      1.77 o
   4   6   5       29.53       27.76      1.16 o
   5   6   5        0.95        0.70      1.70 o
   6   6   5        8.88        7.44      1.79 o
   7   6   5        6.38        8.04      3.06 o
  -6   7   5       33.01       33.21      3.02 o
  -5   7   5       32.65       31.25      1.98 o
  -4   7   5      102.97       96.96      2.90 o
  -3   7   5       39.38       38.32      1.34 o
  -2   7   5      218.88      221.52      5.40 o
  -1   7   5       56.37       46.50      2.79 o
   0   7   5      123.22      102.36      7.73 o
   1   7   5        1.93        1.02      0.95 o
   2   7   5      126.50      126.66      2.77 o
   3   7   5       75.46       76.27      1.74 o
   4   7   5        0.50        0.18      0.65 o
   5   7   5       18.70       24.62      2.92 o
   6   7   5       17.13       24.47      6.24 o
  -6   8   5       54.89       60.40      6.09 o
  -5   8   5       12.57       14.33      3.44 o
  -4   8   5       14.59       12.94      1.67 o
  -3   8   5       24.38       19.08      1.30 o
  -2   8   5       78.45       66.78      3.08 o
  -1   8   5        9.63        8.30      0.63 o
   0   8   5       28.93       25.69      1.37 o
   1   8   5       29.33       27.43      1.55 o
   2   8   5       98.06       91.81      3.66 o
   3   8   5       63.85       63.52      1.65 o
   4   8   5        2.21        3.09      1.83 o
   5   8   5        0.97        1.27      2.29 o
   6   8   5        4.22        9.04      2.66 o
  -6   9   5        8.37        8.82      2.46 o
  -5   9   5       17.21       17.97      2.70 o
  -4   9   5       26.29       29.56      6.47 o
  -3   9   5       17.31       17.57      1.56 o
  -2   9   5        8.75        8.07      1.49 o
  -1   9   5        6.72        6.97      0.78 o
   0   9   5        3.87        2.69      0.73 o
   1   9   5        2.06        0.96      1.09 o
   2   9   5       64.68       60.93      2.74 o
   3   9   5       11.51       10.81      1.31 o
   4   9   5       25.63       26.05      2.50 o
   5   9   5        1.59        1.39      2.32 o
  -5  10   5       32.95       40.58      3.48 o
  -4  10   5       13.87       14.80      2.92 o
  -3  10   5       32.99       33.34      3.07 o
  -2  10   5        0.02       -0.43      2.07 o
  -1  10   5       10.72        8.13      0.92 o
   0  10   5       10.42       11.78      1.29 o
   1  10   5       32.36       35.57      4.23 o
   2  10   5        6.36        3.54      2.23 o
   3  10   5       11.48       12.33      2.12 o
   4  10   5       25.54       26.48      3.03 o
   5  10   5        4.61        5.84      2.37 o
  -4  11   5        7.11        4.04      2.42 o
  -3  11   5        3.88        4.54      2.30 o
  -2  11   5        3.92        2.83      2.08 o
  -1  11   5      118.34      121.80      3.85 o
   0  11   5       68.74       64.43      3.92 o
   1  11   5       66.36       67.22      5.66 o
   2  11   5       12.24       12.48      2.16 o
   3  11   5       13.06       11.07      2.24 o
   4  11   5       31.87       30.18      3.14 o
  -3  12   5       41.67       53.55      3.71 o
  -2  12   5        1.11        1.27      2.07 o
  -1  12   5       16.65       20.21      2.30 o
   0  12   5        7.99        9.01      2.60 o
   1  12   5       13.58       13.26      2.30 o
   2  12   5       27.20       30.12      2.74 o
   3  12   5        8.05        8.88      2.57 o
  -2  13   5       17.50       22.71      3.71 o
  -1  13   5        7.82       10.42      1.64 o
   0  13   5        5.86        3.28      1.92 o
   1  13   5        7.24        6.79      1.92 o
  -7   0   6        7.38        7.08      2.17 o
  -6   0   6        0.29       -0.71      1.90 o
  -5   0   6       10.60        8.44      1.68 o
  -4   0   6       37.07       34.42      2.43 o
  -3   0   6      161.07      131.61     19.02 o
  -2   0   6       79.54       91.04      4.51 o
  -1   0   6       13.03       14.33      2.77 o
   0   0   6        7.49        7.59      1.10 o
   1   0   6       14.34       13.64      1.39 o
   2   0   6        0.37       -0.35      0.82 o
   3   0   6       37.73       36.54      1.48 o
   4   0   6       49.33       54.32      2.31 o
   5   0   6       13.05       12.38      2.11 o
   6   0   6        8.49        5.56      5.22 o
   7   0   6        9.90       10.49      3.05 o
  -7   1   6       11.62        9.72      1.51 o
  -6   1   6        9.42        9.03      1.78 o
  -5   1   6       58.05       55.59      2.26 o
  -4   1   6       26.08       23.35      1.47 o
  -3   1   6       37.29       29.93      1.33 o
  -2   1   6      105.97      101.18      2.75 o
  -1   1   6       77.24       83.94      3.43 o
   0   1   6       42.62       46.34      1.23 o
   1   1   6        6.26        5.32      0.80 o
   2   1   6       10.16        8.95      0.74 o
   3   1   6       98.62       92.76      1.58 o
   4   1   6       18.19       19.86      1.30 o
   5   1   6       19.08       15.49      1.51 o
   6   1   6        7.72        4.10      3.42 o
   7   1   6       35.01       34.43      2.83 o
  -7   2   6        3.67        5.30      1.75 o
  -6   2   6       15.29       14.32      1.88 o
  -5   2   6       43.91       41.36      2.34 o
  -4   2   6       44.93       38.51      1.41 o
  -3   2   6       59.35       51.94      1.44 o
  -2   2   6       27.11       29.65      3.17 o
  -1   2   6       23.77       26.13      1.57 o
   0   2   6       27.12       25.19      1.57 o
   1   2   6       15.27       14.31      1.17 o
   2   2   6       34.17       29.85      1.20 o
   3   2   6       41.39       41.58      1.76 o
   4   2   6       25.48       25.94      1.30 o
   5   2   6        9.33        8.81      1.34 o
   6   2   6       84.16       84.45      4.84 o
   7   2   6       29.74       31.98      2.68 o
  -7   3   6       51.78       44.85      3.17 o
  -6   3   6        9.03        9.88      1.86 o
  -5   3   6       81.53       76.50      2.96 o
  -4   3   6       23.82       19.70      1.00 o
  -3   3   6       44.21       45.59      2.32 o
  -2   3   6       51.09       50.61      2.65 o
  -1   3   6       93.92       85.71      2.51 o
   0   3   6      149.83      155.95      4.30 o
   1   3   6      250.11      239.60      4.25 o
   2   3   6        3.98        4.25      0.77 o
   3   3   6        6.25        5.16      0.90 o
   4   3   6        1.36        1.73      0.84 o
   5   3   6       68.27       65.36      2.83 o
   6   3   6       44.88       42.34      3.80 o
  -7   4   6       11.74       13.28      2.05 o
  -6   4   6        8.59        9.10      2.27 o
  -5   4   6        2.53        3.66      2.05 o
  -4   4   6       34.03       31.47      2.74 o
  -3   4   6      258.12      268.16     24.12 o
  -2   4   6      109.26      108.36      3.63 o
  -1   4   6       78.71       73.90      4.17 o
   0   4   6      290.17      291.21      7.23 o
   1   4   6      402.42      416.09      8.82 o
   2   4   6       58.07       60.31      1.59 o
   3   4   6      132.52      141.14      2.36 o
   4   4   6       15.70       14.69      1.13 o
   5   4   6      158.68      159.21      6.14 o
   6   4   6       17.10       15.74      3.30 o
  -6   5   6       60.62       60.83      5.51 o
  -5   5   6       15.30       13.25      2.45 o
  -4   5   6       37.82       37.16      3.08 o
  -3   5   6       71.39       80.65      3.76 o
  -2   5   6      151.87      157.54      6.51 o
  -1   5   6      227.86      231.41      8.46 o
   0   5   6      294.26      292.62      4.42 o
   1   5   6       61.92       55.85      3.53 o
   2   5   6       49.66       51.12      1.50 o
   3   5   6       50.89       49.36      1.62 o
   4   5   6       68.91       70.67      3.97 o
   5   5   6       19.40       18.20      2.57 o
   6   5   6        3.75        5.23      2.84 o
  -6   6   6      173.65      195.69     20.66 o
  -5   6   6       22.29       21.06      3.11 o
  -4   6   6       26.67       27.44      2.94 o
  -3   6   6        6.54       10.35      2.32 o
  -2   6   6      125.26      128.98      7.12 o
  -1   6   6       71.78       72.56      3.41 o
   0   6   6      433.00      433.43      8.62 o
   1   6   6      123.88      121.53      3.03 o
   2   6   6      276.65      285.48      4.30 o
   3   6   6      133.44      143.48      3.56 o
   4   6   6       20.78       22.55      2.61 o
   5   6   6       28.80       28.86      3.27 o
   6   6   6        2.23        3.60      2.60 o
  -6   7   6        1.32        2.26      2.16 o
  -5   7   6        8.69        9.16      2.47 o
  -4   7   6        4.55        3.78      2.26 o
  -3   7   6        1.49        1.11      2.11 o
  -2   7   6       21.14       20.50      2.56 o
  -1   7   6       11.99        7.97      2.14 o
   0   7   6       23.45       25.64      2.59 o
   1   7   6       11.66       10.30      0.62 o
   2   7   6      104.46      108.57      2.94 o
   3   7   6        3.62        3.87      1.18 o
   4   7   6       63.13       70.65      3.74 o
   5   7   6        1.38        2.99      1.92 o
  -5   8   6       10.30       11.21      2.59 o
  -4   8   6       11.90        9.69      2.50 o
  -3   8   6        5.15        5.69      2.29 o
  -2   8   6       10.34       11.32      2.26 o
  -1   8   6       32.51       28.36      2.81 o
   0   8   6       12.53       12.62      2.62 o
   1   8   6       10.79       10.56      2.32 o
   2   8   6       85.75       85.11      2.75 o
   3   8   6       65.74       79.89      3.41 o
   4   8   6       52.66       56.98      3.66 o
   5   8   6        7.70        7.41      2.13 o
  -5   9   6        6.81        5.58      2.54 o
  -4   9   6        1.53        1.30      2.22 o
  -3   9   6        4.89        6.51      2.40 o
  -2   9   6        3.68        0.97      2.14 o
  -1   9   6        0.60       -0.66      2.23 o
   0   9   6       26.91       25.38      2.79 o
   1   9   6       28.59       33.21      2.95 o
   2   9   6        4.59        2.51      1.40 o
   3   9   6        0.16       -0.29      2.23 o
   4   9   6       37.35       41.28      2.88 o
  -4  10   6       26.22       28.52      3.19 o
  -3  10   6       12.24       15.35      2.76 o
  -2  10   6       16.77       17.63      2.69 o
  -1  10   6        6.49        5.63      2.47 o
   0  10   6       50.79       53.43      3.64 o
   1  10   6        0.26       -0.46      2.19 o
   2  10   6       35.43       40.85      2.17 o
   3  10   6       21.29       20.41      2.83 o
   4  10   6        4.19        2.79      1.99 o
  -3  11   6        1.63        1.02      2.41 o
  -2  11   6       16.18       11.97      2.50 o
  -1  11   6       16.28       16.75      2.98 o
   0  11   6       12.89       16.61      4.34 o
   1  11   6        6.35        7.28      2.36 o
   2  11   6        7.26        6.07      2.28 o
   3  11   6       15.24       17.95      2.47 o
  -2  12   6        2.39        0.76      3.36 o
  -1  12   6       21.80       30.55      3.47 o
   0  12   6        5.29        7.77      2.62 o
   1  12   6       32.43       34.85      3.28 o
  -6   0   7       58.65       59.98      4.86 o
  -5   0   7       16.10       13.05      3.13 o
  -4   0   7       46.76       31.38      3.55 o
  -3   0   7       14.24       10.17      1.82 o
  -2   0   7        0.05        1.09      0.72 o
  -1   0   7       64.39       63.67      1.97 o
   0   0   7       56.63       49.78      1.88 o
   1   0   7        0.56        0.52      1.22 o
   2   0   7       67.72       75.43      3.04 o
   3   0   7       56.09       53.74      2.24 o
   4   0   7       48.11       50.98      3.16 o
   5   0   7        4.10        4.14      2.06 o
   6   0   7        5.40        3.22      5.50 o
  -6   1   7        4.71        7.80      2.13 o
  -5   1   7        5.12        5.42      1.88 o
  -4   1   7        8.80       10.47      2.03 o
  -3   1   7       28.84       23.25      3.53 o
  -2   1   7       35.48       31.86      0.94 o
  -1   1   7       18.67       18.02      1.48 o
   0   1   7       24.59       23.44      1.08 o
   1   1   7       39.07       37.59      1.49 o
   2   1   7       22.90       21.55      1.52 o
   3   1   7       20.53       18.17      1.26 o
   4   1   7       18.94       17.51      1.64 o
   5   1   7        4.71        3.84      1.31 o
   6   1   7        7.71        5.53      3.38 o
  -6   2   7       13.24       13.97      1.96 o
  -5   2   7       13.53       11.37      2.13 o
  -4   2   7        5.60        3.75      1.89 o
  -3   2   7      151.31      137.39      5.03 o
  -2   2   7       10.81       10.25      1.43 o
  -1   2   7       60.44       62.64      4.85 o
   0   2   7       27.55       24.17      1.62 o
   1   2   7        9.54        8.72      1.00 o
   2   2   7        6.61        6.82      0.91 o
   3   2   7       59.61       61.88      1.72 o
   4   2   7        4.75        3.75      1.26 o
   5   2   7       28.97       29.66      2.66 o
   6   2   7       21.07       20.90      5.72 o
  -6   3   7        4.43        6.33      1.83 o
  -5   3   7       42.34       40.06      2.47 o
  -4   3   7       49.93       48.36      2.94 o
  -3   3   7       60.85       57.17      3.49 o
  -2   3   7        9.63        9.76      1.49 o
  -1   3   7       62.38       65.58      3.57 o
   0   3   7       51.05       51.67      3.12 o
   1   3   7        9.22        9.95      1.38 o
   2   3   7       17.33       18.52      1.57 o
   3   3   7        1.87        2.51      1.08 o
   4   3   7       37.08       35.13      1.70 o
   5   3   7       83.23       77.87      3.11 o
   6   3   7       24.56       28.75      3.14 o
  -6   4   7        7.01        8.16      1.86 o
  -5   4   7       29.88       26.38      2.30 o
  -4   4   7       19.57       20.49      2.06 o
  -3   4   7       55.59       56.18      4.28 o
  -2   4   7       17.68       19.06      1.75 o
  -1   4   7       19.57       20.03      1.72 o
   0   4   7        6.32        6.15      1.35 o
   1   4   7        1.26        1.04      1.27 o
   2   4   7      146.19      151.70      3.22 o
   3   4   7       87.23       89.20      2.65 o
   4   4   7       36.75       40.77      2.02 o
   5   4   7       77.84       76.54      3.90 o
  -6   5   7       35.82       42.15      3.40 o
  -5   5   7       20.73       25.24      2.57 o
  -4   5   7       42.92       42.29      2.55 o
  -3   5   7        7.93        4.85      2.05 o
  -2   5   7       50.15       48.18      2.78 o
  -1   5   7       29.17       24.80      2.68 o
   0   5   7       22.65       22.87      1.82 o
   1   5   7       46.06       43.59      2.17 o
   2   5   7       85.87       87.01      2.66 o
   3   5   7       15.16       15.94      1.62 o
   4   5   7       19.72       21.13      2.60 o
   5   5   7       34.98       30.19      2.87 o
  -5   6   7        0.97       -0.56      2.38 o
  -4   6   7        1.68       -0.63      2.31 o
  -3   6   7       23.15       26.81      3.86 o
  -2   6   7       25.42       27.35      2.37 o
  -1   6   7       61.13       61.33      2.59 o
   0   6   7       16.35       15.22      1.72 o
   1   6   7       34.31       33.78      2.02 o
   2   6   7      111.10      115.55      3.02 o
   3   6   7       85.56       97.27      3.48 o
   4   6   7       67.65       72.07      3.77 o
   5   6   7       61.53       64.55      4.76 o
  -5   7   7        0.77       -0.13      2.27 o
  -4   7   7       10.68        7.25      2.51 o
  -3   7   7       11.09       10.51      2.50 o
  -2   7   7       37.32       34.24      2.93 o
  -1   7   7       11.49       14.02      1.79 o
   0   7   7       10.31        8.69      1.62 o
   1   7   7       67.85       67.82      2.64 o
   2   7   7       11.87       13.09      1.60 o
   3   7   7       35.59       36.45      2.29 o
   4   7   7       34.35       38.07      3.17 o
  -4   8   7       23.11       24.05      3.12 o
  -3   8   7        5.86        6.21      2.46 o
  -2   8   7        0.54        0.37      2.06 o
  -1   8   7       11.25        9.14      2.29 o
   0   8   7       63.78       66.71      2.79 o
   1   8   7        0.58        0.95      1.35 o
   2   8   7       16.31       16.05      1.69 o
   3   8   7        2.20        1.93      2.18 o
   4   8   7       34.23       40.72      3.35 o
  -3   9   7       15.87       17.54      2.83 o
  -2   9   7        5.92        7.37      2.46 o
  -1   9   7       10.42        7.86      2.50 o
   0   9   7       15.94       18.10      1.97 o
   1   9   7        8.18       10.24      1.72 o
   2   9   7        4.40        2.56      1.39 o
   3   9   7        0.09        0.29      2.32 o
  -2  10   7       64.08       74.74      4.40 o
  -1  10   7       48.67       63.19      3.92 o
   0  10   7       34.54       40.58      3.43 o
   1  10   7       10.96       12.07      1.80 o
   2  10   7        2.32        1.71      2.28 o
  -5   0   8        0.61        1.98      2.78 o
  -4   0   8        0.06        2.29      2.54 o
  -3   0   8       33.75       24.99      3.23 o
  -2   0   8       22.33       24.35      3.33 o
  -1   0   8       17.98       11.94      2.92 o
   0   0   8       44.14       43.48      1.86 o
   1   0   8      116.82      104.43      3.96 o
   2   0   8       46.49       50.14      3.40 o
   3   0   8       27.79       28.25      4.40 o
   4   0   8        3.31        3.07      2.06 o
   5   0   8        4.10        3.62      5.08 o
  -5   1   8       14.86       13.45      2.25 o
  -4   1   8        1.73        0.93      1.81 o
  -3   1   8        6.13        4.59      1.85 o
  -2   1   8       50.22       51.55      3.06 o
  -1   1   8       11.81       10.95      1.31 o
   0   1   8        1.84        1.37      1.09 o
   1   1   8       12.53       13.24      1.20 o
   2   1   8        0.40        0.27      1.13 o
   3   1   8       17.57       21.03      1.63 o
   4   1   8        0.55       -0.69      1.21 o
   5   1   8       25.66       27.50      2.64 o
  -5   2   8        4.01        5.60      2.18 o
  -4   2   8       22.44       23.08      2.40 o
  -3   2   8       11.37       11.18      1.45 o
  -2   2   8       20.56       17.88      1.53 o
  -1   2   8       47.78       52.22      2.08 o
   0   2   8       28.90       28.76      1.73 o
   1   2   8       27.00       31.05      1.76 o
   2   2   8       14.33       12.79      1.53 o
   3   2   8       10.90        9.37      1.52 o
   4   2   8        8.87       10.91      1.66 o
   5   2   8        6.30        5.21      4.04 o
  -5   3   8       74.66       79.92      3.86 o
  -4   3   8       43.44       47.72      3.11 o
  -3   3   8       28.80       28.55      1.89 o
  -2   3   8        0.09       -0.06      1.24 o
  -1   3   8        2.83        1.72      1.24 o
   0   3   8        0.25        0.21      1.28 o
   1   3   8        8.03        7.45      1.39 o
   2   3   8        1.30        0.75      1.26 o
   3   3   8       15.39       14.77      1.82 o
   4   3   8       33.54       34.73      2.96 o
  -5   4   8       27.24       33.02      2.87 o
  -4   4   8       16.17       18.72      2.50 o
  -3   4   8        0.16        0.38      1.87 o
  -2   4   8        2.10        1.97      1.39 o
  -1   4   8       32.29       36.55      1.97 o
   0   4   8       46.96       50.97      2.79 o
   1   4   8       29.61       30.33      1.83 o
   2   4   8       12.56       13.83      1.55 o
   3   4   8       22.23       24.97      1.83 o
   4   4   8       13.35       10.48      3.03 o
  -4   5   8       62.82       76.62      3.91 o
  -3   5   8       11.75       16.00      2.34 o
  -2   5   8       10.26       15.16      2.52 o
  -1   5   8        7.46        5.71      1.50 o
   0   5   8       26.75       28.50      2.47 o
   1   5   8       50.56       55.56      2.34 o
   2   5   8       15.12       16.85      1.69 o
   3   5   8        2.10        2.34      1.30 o
   4   5   8        8.55       10.48      2.38 o
  -4   6   8       11.25       15.67      2.49 o
  -3   6   8        0.45        2.39      1.92 o
  -2   6   8       20.49       21.25      2.00 o
  -1   6   8       30.15       35.73      2.23 o
   0   6   8       10.71       11.11      1.64 o
   1   6   8       39.58       44.62      3.08 o
   2   6   8        8.65        9.16      1.49 o
   3   6   8       14.21       14.28      2.40 o
  -3   7   8       16.38       21.70      6.19 o
  -2   7   8        5.12        8.90      2.00 o
  -1   7   8       23.49       24.86      2.17 o
   0   7   8       25.26       27.34      2.05 o
   1   7   8        2.33        1.09      1.44 o
   2   7   8       20.57       21.16      1.79 o
   3   7   8       17.62       15.97      2.50 o
  -2   8   8       14.29       17.05      2.05 o
  -1   8   8       27.29       28.97      2.54 o
   0   8   8       66.01       62.92      2.76 o
   1   8   8        7.20        7.82      1.70 o
   2   8   8        3.50        3.16      1.37 o
   0   9   8        1.94        2.87      2.07 o
  -3   0   9        4.90        3.48      2.59 o
  -2   0   9        9.31        6.47      3.01 o
  -1   0   9        0.26       -0.58      2.88 o
   0   0   9        6.78       12.86      3.15 o
   1   0   9        0.00       -1.29      2.61 o
   2   0   9        0.71        2.07      2.64 o
   3   0   9       46.75       53.17      4.43 o
  -3   1   9        0.75       -0.30      1.91 o
  -2   1   9        1.77        1.85      1.83 o
  -1   1   9       38.98       46.27      3.12 o
   0   1   9        9.32       11.12      2.19 o
   1   1   9        0.64        1.94      2.39 o
   2   1   9        1.85        3.93      1.80 o
   3   1   9        2.96        2.11      1.77 o
  -3   2   9       13.31       13.97      2.51 o
  -2   2   9        5.23        3.15      1.93 o
  -1   2   9       22.35       26.57      2.63 o
   0   2   9        2.20        2.77      1.90 o
   1   2   9       10.21       10.05      2.10 o
   2   2   9        4.49        5.56      1.95 o
   3   2   9       36.75       39.97      4.47 o
  -3   3   9       36.85       50.75      3.28 o
  -2   3   9       15.39       19.87      2.43 o
  -1   3   9       25.29       30.21      3.16 o
   0   3   9       11.41       14.67      2.26 o
   1   3   9       16.11       20.24      2.39 o
   2   3   9       26.67       32.63      2.06 o
  -3   4   9       14.26       24.57      2.67 o
  -2   4   9       12.17       21.84      2.70 o
  -1   4   9        7.59        9.77      2.09 o
   0   4   9       21.68       26.59      1.88 o
   1   4   9        2.58        3.86      1.43 o
   2   4   9        4.83        5.84      1.50 o
  -2   5   9       49.33       71.61      3.81 o
  -1   5   9        8.53        9.83      1.65 o
   0   5   9       74.30      104.14      3.17 o
   1   5   9        3.71        2.69      1.40 o
  -1   6   9       32.30       43.04      2.37 o
   0   6   9        4.63        7.07      1.59 o
 
